# Supplementary material for: Predicting anti-cancer drug combination responses with a temporal cell state network model
Source: PLoS Comput Biol. 2023 May 1;19(5):e1011082. doi: 10.1371/journal.pcbi.1011082 (PMC10174488; doi:10.1371/journal.pcbi.1011082)
Supplement: S1 Code — (ZIP) [file pcbi.1011082.s001.zip]

Archive with 44 entries (44 files):
- FitDrugParams.m
- FitM.m
- GetDoubleDoseResponse.m
- GetDrugParams.m
- GetEOB.m
- GetM.m
- GetSingleDoseResponse.m
- hillequation_fit.m
- hillequation_inh.m
- MakeFig1C.m
- MakeFig1DandS2.m
- MakeFig1DandS2forvariation.m
- MakeFig2.m
- MakeFig2HighG0.m
- MakeFig2HighTd.m
- MakeFig2LowG0.m
- MakeFig2LowTd.m
- MakeFig3.m
- MakeFigs.m
- MakeFigS1.m
- MakeFigS1forvariation.m
- MakeFigS3.m
- MarkovTransitionModel.m
- ProcessDrugComboData.m
- U251_Image_abem_PD_bio1.csv
- U251_Image_abem_PD_bio2.csv
- U251_Image_abem_PD_bio3.csv
- U251_Image_abem_TAK_bio1.csv
- U251_Image_abem_TAK_bio2.csv
- U251_Image_abem_TAK_bio3.csv
- U251_Image_PD_TAK_bio1.csv
- U251_Image_PD_TAK_bio2.csv
- U251_Image_PD_TAK_bio3.csv
- U251_Single.xlsx
- U87_Image_abem_PD_bio1.csv
- U87_Image_abem_PD_bio2.csv
- U87_Image_abem_PD_bio3.csv
- U87_Image_abem_TAK_bio1.csv
- U87_Image_abem_TAK_bio2.csv
- U87_Image_abem_TAK_bio3.csv
- U87_Image_PD_TAK_bio1.csv
- U87_Image_PD_TAK_bio2.csv
- U87_Image_PD_TAK_bio3.csv
- U87_Single.xlsx
