# Supplementary material for: Predicting anti-cancer drug combination responses with a temporal cell state network model
Source: PLoS Comput Biol. 2023 May 1;19(5):e1011082. doi: 10.1371/journal.pcbi.1011082 (PMC10174488; doi:10.1371/journal.pcbi.1011082)
Supplement: S1 Code — (ZIP) [file pcbi.1011082.s001.zip › FitDrugParams.m]

function err=FitDrugParams(Ps,Ms,x0,data,doses,drugID,t_end)
%This function takes in basal markov transition parameters and drug 
%parameter guesses and evaluates agreement with data for drugID

params=ones(1,15);
%Only estimate the drug params for drugID
params(1:3)=Ms;

if drugID==1
    params(4:7)=Ps;
elseif drugID==2
    params(8:11)=Ps;
else 
    params(12:15)=Ps;
end

%execute model and calculate SSE

%zero drug control for normalization
D=zeros(1,3);
x=MarkovTransitionModel(t_end,x0,D,params);
x_end=x(t_end,:);
x_control=sum(x_end);

%calculate one drug dose at a time
SSE=0;
for i=1:length(doses)
    D(drugID)=doses(i);
    x=MarkovTransitionModel(t_end,x0,D,params);
    x_end=x(t_end,:);
    x_end=sum(x_end)/x_control;
    %SSE=SSE+sum(((x_end-data(i))/data(i)).^2);
    err(i)=x_end-data(i);
end
