# Supplementary material for: Predicting anti-cancer drug combination responses with a temporal cell state network model
Source: PLoS Comput Biol. 2023 May 1;19(5):e1011082. doi: 10.1371/journal.pcbi.1011082 (PMC10174488; doi:10.1371/journal.pcbi.1011082)
Supplement: S1 Code — (ZIP) [file pcbi.1011082.s001.zip › FitM.m]

function SSE=FitM(Ms, x0, x_data, t_end)
%This function takes in basal markov transition parameters and evaluates
%agreement with data

%Only estimate the basal markov transition parameters
params=ones(1,15);
params(1:3)=Ms;
%drugs are not present
D=zeros(1,3);
%execute model and calculate SSE
x=MarkovTransitionModel(t_end,x0,D,params);
x_end=x(t_end,:);
SSE=sum((x_end-x_data).^2);
