# Supplementary material for: Predicting anti-cancer drug combination responses with a temporal cell state network model
Source: PLoS Comput Biol. 2023 May 1;19(5):e1011082. doi: 10.1371/journal.pcbi.1011082 (PMC10174488; doi:10.1371/journal.pcbi.1011082)
Supplement: S1 Code — (ZIP) [file pcbi.1011082.s001.zip › GetDoubleDoseResponse.m]

function x_out=GetDoubleDoseResponse(x0,doses1,doses2,drugID1,drugID2,t_end,params)

%execute model and calculate SSE

%zero drug control for normalization
D=zeros(1,3);
x=MarkovTransitionModel(t_end,x0,D,params);
x_end=x(t_end,:);
x_control=sum(x_end);

%calculate one drug dose at a time
for i=1:length(doses1)
    D(drugID1)=doses1(i);
    for j=1:length(doses2)
        D(drugID2)=doses2(j);
        x=MarkovTransitionModel(t_end,x0,D,params);
        x_end=x(t_end,:);
        x_out(9-i,j)=sum(x_end)/x_control;
    end
end
