# Supplementary material for: Predicting anti-cancer drug combination responses with a temporal cell state network model
Source: PLoS Comput Biol. 2023 May 1;19(5):e1011082. doi: 10.1371/journal.pcbi.1011082 (PMC10174488; doi:10.1371/journal.pcbi.1011082)
Supplement: S1 Code — (ZIP) [file pcbi.1011082.s001.zip › GetDrugParams.m]

function [Ps]=GetDrugParams(data,doses,drugID,t_end,Ms,x0,Po,AllowDeath)

%Inputs
%data:  vector of relative cell counts for drugID at doses
%doses: vector of drug doses (uM)
%drugID: integer, 1:  PD, 2: Abema, 3:  TAK 

%Outputs
%Ps: 1x4 vector of fit parameters for drugID:  EC50, n, Emax_phi, EC50_phi
%x:  vector of simulated relative cell counts with final parameters

%----------------------
%Estimate drug params

%define anonymous function for fitting
f=@(Ps)FitDrugParams(Ps,Ms,x0,data,doses,drugID,t_end);

%setup optimization
conoptions = optimoptions('lsqnonlin','MaxFunctionEvaluations',10000);
lb = [0 0 0 0];
ub = [1 3 0.1*AllowDeath 20];

%execute fit
[Ps]=lsqnonlin(f,Po,lb,ub,conoptions);
