# Supplementary material for: Predicting anti-cancer drug combination responses with a temporal cell state network model
Source: PLoS Comput Biol. 2023 May 1;19(5):e1011082. doi: 10.1371/journal.pcbi.1011082 (PMC10174488; doi:10.1371/journal.pcbi.1011082)
Supplement: S1 Code — (ZIP) [file pcbi.1011082.s001.zip › GetEOB.m]

function EOB=GetEOB(data,doses1,doses2)

options = optimoptions('lsqcurvefit','TolFun',1e-14,'TolX',1e-14);
for i=1:length(doses1)
    F1{i}=lsqcurvefit(@hillequation_inh,[1;1;1;1],doses1,flip(1-data(:,i)),[0,0,0,0],[1-data(8,i),1,1,10],options);
end
for i=1:length(doses2)
    F2{i}=lsqcurvefit(@hillequation_inh,[1;1;1;1],doses2,(1-data(i,:))',[0,0,0,0],[1-data(1,i),1,1,10],options);
end

Fits = hillequation_fit(F1,F2,flip(doses1),doses2);

Bliss(length(doses1),:)=Fits(length(doses1),:);
Bliss(:,1)=Fits(:,1);
for i=1:(length(doses1)-1)
    for j=2:length(doses2)
        Bliss(i,j)=Fits(i,1)+Fits(length(doses1),j)-Fits(i,1)*Fits(length(doses1),j);
    end
end
EOBs=Fits-Bliss;

EOB=mean(mean((EOBs)));
