# Supplementary material for: Predicting anti-cancer drug combination responses with a temporal cell state network model
Source: PLoS Comput Biol. 2023 May 1;19(5):e1011082. doi: 10.1371/journal.pcbi.1011082 (PMC10174488; doi:10.1371/journal.pcbi.1011082)
Supplement: S1 Code — (ZIP) [file pcbi.1011082.s001.zip › GetM.m]

function [Ms,x]=GetM(x0_tot, Td,Ratios,t_end)

%Inputs
%x0_tot:  starting number of cells
%Td:  doubling time (hrs)
%Ratios: 1x3 vector; cell state ratios:  G0/G1, (late)G1/S, G2/M

%Outputs
%Ms:  1x3 vector of fit basal markov transition parameters
%x:  t_end x 3 vector of simulated cell numbers with final parameters

%Calculate Cell Numbers at 72 hours 
%Assumes exponential growth
x0=x0_tot*Ratios;
x_tot=x0_tot*exp(t_end*(log(2)/Td));
x_data=x_tot*Ratios; %neglect rounding errors

%Estimate M10, M20, M30

%define anonymous function for fitting
f=@(Ms)FitM(Ms,x0,x_data,t_end);
%setup optimization
conoptions = optimoptions('fmincon','MaxFunctionEvaluations',10000);
lb = [0 0 0];
ub = [0.5 0.5 0.5];
%random initial guesses
Mo=[0.2*rand(1),0.2*rand(1),0.2*rand(1)];
%execute fit
[Ms,SSE]=fmincon(f,Mo,[],[],[],[],lb,ub,[],conoptions);

%no drug action now
params=ones(1,15);
params(1:3)=Ms;
%drugs are not present
D=zeros(1,3);
[x]=MarkovTransitionModel(t_end,x0,D,params);
