# Supplementary material for: Predicting anti-cancer drug combination responses with a temporal cell state network model
Source: PLoS Comput Biol. 2023 May 1;19(5):e1011082. doi: 10.1371/journal.pcbi.1011082 (PMC10174488; doi:10.1371/journal.pcbi.1011082)
Supplement: S1 Code — (ZIP) [file pcbi.1011082.s001.zip › GetSingleDoseResponse.m]

function x_out=GetSingleDoseResponse(x0,doses,drugID,t_end,params)

%execute model and calculate SSE

%zero drug control for normalization
D=zeros(1,3);
x=MarkovTransitionModel(t_end,x0,D,params);
x_end=x(t_end,:);
x_control=sum(x_end);

%calculate one drug dose at a time
for i=1:length(doses)
    D(drugID)=doses(i);
    x=MarkovTransitionModel(t_end,x0,D,params);
    x_end=x(t_end,:);
    x_out(i)=sum(x_end)/x_control;
end
