# Supplementary material for: Predicting anti-cancer drug combination responses with a temporal cell state network model
Source: PLoS Comput Biol. 2023 May 1;19(5):e1011082. doi: 10.1371/journal.pcbi.1011082 (PMC10174488; doi:10.1371/journal.pcbi.1011082)
Supplement: S1 Code — (ZIP) [file pcbi.1011082.s001.zip › hillequation_fit.m]

function Z = hillequation_fit(Fy,Fx,Dy,Dx)
%This function generates fitted data using fitting parameters for 
%combination doses

Z=zeros(8,8);
for i = 1:8
    for j=1:8
        a = (Fy{i}(1)+Fy{i}(2)*(Dy(j)/Fy{i}(3))^Fy{i}(4))/(1+(Dy(j)/Fy{i}(3))^Fy{i}(4));
        b = (Fx{j}(1)+Fx{j}(2)*(Dx(i)/Fx{j}(3))^Fx{j}(4))/(1+(Dx(i)/Fx{j}(3))^Fx{j}(4)); 
        Zy = a;
        Zx = b;
        Z(j,i)=(Zx+Zy)/2;
    end
end
end
