# Supplementary material for: Predicting anti-cancer drug combination responses with a temporal cell state network model
Source: PLoS Comput Biol. 2023 May 1;19(5):e1011082. doi: 10.1371/journal.pcbi.1011082 (PMC10174488; doi:10.1371/journal.pcbi.1011082)
Supplement: S1 Code — (ZIP) [file pcbi.1011082.s001.zip › MakeFig1C.m]

%% U87

t_end=72; %hours
x0_tot=100; %# of cells to start

%Estimate basal markov transition parameters
%input doubling time and cell state ratios, start with 100 cells

TdU87=31.13; %hours
RatiosU87=[0.602,0.235,0.163]; %G0/G1, (late)G1/S, G2/M

[MsU87,xU87_0]=GetM(x0_tot,TdU87,RatiosU87,t_end);

figure
hold on
yyaxis left
plot(0:1:t_end,sum(xU87_0,2),'k--');
ylim([100 600])
yyaxis right
plot(0:1:t_end,xU87_0(:,1)./sum(xU87_0,2),'g-');
plot(0:1:t_end,xU87_0(:,2)./sum(xU87_0,2),'b-');
plot(0:1:t_end,xU87_0(:,3)./sum(xU87_0,2),'r-');
xlim([0 t_end])
ylim([0 1.1])
res=100;
set(gcf,'paperunits','inches','PaperPosition',[0 0 2 2]);
print('Fig1C_U87.tiff','-dtiff',['-r' num2str(res)]);

%% U251

%Estimate basal markov transition parameters
%input doubling time and cell state ratios, start with 100 cells

TdU251=24.93; %hours
RatiosU251=[0.581,0.225,0.194]; %G0/G1, (late)G1/S, G2/M


[MsU251,xU251_0]=GetM(x0_tot,TdU251,RatiosU251,t_end);

figure
hold on
yyaxis left
plot(0:1:t_end,sum(xU251_0,2),'k--');
ylim([100 800])
yyaxis right
plot(0:1:t_end,xU251_0(:,1)./sum(xU251_0,2),'g-');
plot(0:1:t_end,xU251_0(:,2)./sum(xU251_0,2),'b-');
plot(0:1:t_end,xU251_0(:,3)./sum(xU251_0,2),'r-');
xlim([0 t_end])
ylim([0 1.1])
res=100;
set(gcf,'paperunits','inches','PaperPosition',[0 0 2 2]);
print('Fig1C_U251.tiff','-dtiff',['-r' num2str(res)]);
