# Supplementary material for: Predicting anti-cancer drug combination responses with a temporal cell state network model
Source: PLoS Comput Biol. 2023 May 1;19(5):e1011082. doi: 10.1371/journal.pcbi.1011082 (PMC10174488; doi:10.1371/journal.pcbi.1011082)
Supplement: S1 Code — (ZIP) [file pcbi.1011082.s001.zip › MakeFig1DandS2forvariation.m]

%%Needs output from MakeFig1C

%%U87
Ms=MsU87;
x0=x0_tot*RatiosU87;

%Arrange Data
[DR_data,~, ID]=xlsread("U87_Single.xlsx");
%Drug doses
Ds=[0.001,0.00316,0.01,0.0316,0.1,0.316,1,3.16,10];

% Calculate Relative Cell Number compared to DMSO
AB_DR=DR_data(1:54,5)./DR_data(1:54,6);
PD_DR=DR_data(55:108,5)./DR_data(55:108,6);
TAK_DR=DR_data(109:162,5)./DR_data(109:162,6);

% Calculate errorbars--SEM with 6 replicates
AB_DR_e=std(reshape(AB_DR,9,6),0,2)/2.45;
PD_DR_e=std(reshape(PD_DR,9,6),0,2)/2.45;
TAK_DR_e=std(reshape(TAK_DR,9,6),0,2)/2.45;

% Calculate mean data
AB_DR_m=mean(reshape(AB_DR,9,6),2);
PD_DR_m=mean(reshape(PD_DR,9,6),2);
TAK_DR_m=mean(reshape(TAK_DR,9,6),2);

%Estimate PD params
drugID=1;
Po=[0.01, 0.5, 0.001, 0.1];
PsPDU87=GetDrugParams(PD_DR_m,Ds,drugID,t_end,Ms,x0,Po,1);

%Estimate AB params
drugID=2;
Po=[0.01, 0.5, 0.001, 0.1];
PsABU87=GetDrugParams(AB_DR_m,Ds,drugID,t_end,Ms,x0,Po,1);

%Estimate TAK params
drugID=3;
Po=[0.01, 3, 0.001, 0.1];
PsTAKU87=GetDrugParams(TAK_DR_m,Ds,drugID,t_end,Ms,x0,Po,1);

paramsU87(1:3)=MsU87;
paramsU87(4:7)=PsPDU87;
paramsU87(8:11)=PsABU87;
paramsU87(12:15)=PsTAKU87;

%Get Simulated Responses
doses=logspace(-3,1,100);
x_outPD=GetSingleDoseResponse(x0,doses,1,t_end,paramsU87);
x_outAB=GetSingleDoseResponse(x0,doses,2,t_end,paramsU87);
x_outTAK=GetSingleDoseResponse(x0,doses,3,t_end,paramsU87);

% %plot 1D
% figure;
% subplot(1,3,1);
% hold on
% set(gca, 'XScale', 'log');
% semilogx(doses*1000,x_outPD,'g-', 'MarkerSize', 15);
% errorbar(Ds*1000,PD_DR_m,PD_DR_e,'g.');
% ylim([0 1.2])
% xlim([1 10000])
% title({"PD0325901", "MEK1/2 Inhibitor"},'FontSize',9)
% 
% subplot(1,3,2);
% hold on
% set(gca, 'XScale', 'log');
% semilogx(doses*1000,x_outAB,'b-', 'MarkerSize', 15);
% errorbar(Ds*1000,AB_DR_m,AB_DR_e,'b.');
% ylim([0 1.2])
% xlim([1 10000])
% title({"Abemaciclib","CDK4/6 Inhibitor"},'FontSize',9)
% 
% subplot(1,3,3);
% hold on
% set(gca, 'XScale', 'log');
% semilogx(doses*1000,x_outTAK,'r-', 'MarkerSize', 15);
% errorbar(Ds*1000,TAK_DR_m,TAK_DR_e,'r.');
% ylim([0 1.2])
% xlim([1 10000])
% title({"TAK-960","PLK1 Inhibitor"},'FontSize',9)
% res = 300;
% 
% set(gcf,'paperunits','inches','PaperPosition',[0 0 6 2]);
% % set(gcf,'paperunits','inches','PaperPosition',[0 0 3.5 1.5]);
% print('Fig1DU87.tiff','-dtiff',['-r' num2str(res)]);
% 
% 
% %Plot S2
% 
% %Get data only at measured doses
% x_outPD=GetSingleDoseResponse(x0,Ds,1,t_end,paramsU87);
% x_outAB=GetSingleDoseResponse(x0,Ds,2,t_end,paramsU87);
% x_outTAK=GetSingleDoseResponse(x0,Ds,3,t_end,paramsU87);
% 
% % Obtain correlation coefficients
% R_PD = corrcoef(x_outPD,PD_DR_m);
% R_AB = corrcoef(x_outAB,AB_DR_m);
% R_TAK = corrcoef(x_outTAK,TAK_DR_m);
% 
% figure
% subplot(3,1,1);
% plot(0:0.1:1.2,0:0.1:1.2,'k--'); hold on
% scatter(x_outPD,PD_DR_m,100,'.')
% txt1=['r=' num2str(R_PD(2,1),3)];
% text(0.05,0.9,txt1)
% xlim([0 1.2])
% ylim([0 1.2])
% 
% subplot(3,1,2);
% plot(0:0.1:1.2,0:0.1:1.2,'k--'); hold on
% scatter(x_outAB,AB_DR_m,100,'.')
% txt1=['r=' num2str(R_AB(2,1),3)];
% text(0.05,0.9,txt1)
% xlim([0 1.2])
% ylim([0 1.2])
% 
% subplot(3,1,3);
% plot(0:0.1:1.2,0:0.1:1.2,'k--'); hold on
% scatter(x_outTAK,TAK_DR_m,100,'.')
% txt1=['r=' num2str(R_TAK(2,1),3)];
% text(0.05,0.9,txt1)
% xlim([0 1.2])
% ylim([0 1.2])
% set(gcf,'paperunits','inches','PaperPosition',[0 0 3.5 7.5]);
% print('FigS2U87.tiff','-dtiff',['-r' num2str(res)]);

%% U251

Ms=MsU251;
x0=x0_tot*RatiosU251;

%Arrange Data
[DR_data,~, ID]=xlsread("U251_Single.xlsx");
%Drug doses
Ds=[0.001,0.00316,0.01,0.0316,0.1,0.316,1,3.16,10];

% Calculate Relative Cell Number compared to DMSO
AB_DR=DR_data(1:54,5)./DR_data(1:54,6);
PD_DR=DR_data(55:108,5)./DR_data(55:108,6);
TAK_DR=DR_data(109:162,5)./DR_data(109:162,6);

% Calculate errorbars--SEM with 6 replicates
AB_DR_e=std(reshape(AB_DR,9,6),0,2)/2.45;
PD_DR_e=std(reshape(PD_DR,9,6),0,2)/2.45;
TAK_DR_e=std(reshape(TAK_DR,9,6),0,2)/2.45;

% Calculate mean data
AB_DR_m=mean(reshape(AB_DR,9,6),2);
PD_DR_m=mean(reshape(PD_DR,9,6),2);
TAK_DR_m=mean(reshape(TAK_DR,9,6),2);

%Estimate PD params
drugID=1;
Po=[0.1, 0.5, 0.001, 0.1];
PsPDU251=GetDrugParams(PD_DR_m,Ds,drugID,t_end,Ms,x0,Po,1);

%Estimate AB params
drugID=2;
Po=[0.1, 0.5, 0.001, 0.1];
PsABU251=GetDrugParams(AB_DR_m,Ds,drugID,t_end,Ms,x0,Po,1);

%Estimate TAK params
drugID=3;
Po=[0.01, 3, 0.001, 0.1];
PsTAKU251=GetDrugParams(TAK_DR_m,Ds,drugID,t_end,Ms,x0,Po,1);

paramsU251(1:3)=MsU251;
paramsU251(4:7)=PsPDU251;
paramsU251(8:11)=PsABU251;
paramsU251(12:15)=PsTAKU251;

%Get Simulated Responses
doses=logspace(-3,1,100);
x_outPD=GetSingleDoseResponse(x0,doses,1,t_end,paramsU251);
x_outAB=GetSingleDoseResponse(x0,doses,2,t_end,paramsU251);
x_outTAK=GetSingleDoseResponse(x0,doses,3,t_end,paramsU251);


% %plot 1D
% figure;
% subplot(1,3,1);
% hold on
% set(gca, 'XScale', 'log');
% semilogx(doses*1000,x_outPD,'g-', 'MarkerSize', 15);
% errorbar(Ds*1000,PD_DR_m,PD_DR_e,'g.');
% ylim([0 1.2])
% xlim([1 10000])
% title({"PD0325901", "MEK1/2 Inhibitor"},'FontSize',9)
% 
% subplot(1,3,2);
% hold on
% set(gca, 'XScale', 'log');
% semilogx(doses*1000,x_outAB,'b-', 'MarkerSize', 15);
% errorbar(Ds*1000,AB_DR_m,AB_DR_e,'b.');
% ylim([0 1.2])
% xlim([1 10000])
% title({"Abemaciclib","CDK4/6 Inhibitor"},'FontSize',9)
% 
% subplot(1,3,3);
% hold on
% set(gca, 'XScale', 'log');
% semilogx(doses*1000,x_outTAK,'r-', 'MarkerSize', 15);
% errorbar(Ds*1000,TAK_DR_m,TAK_DR_e,'r.');
% ylim([0 1.2])
% xlim([1 10000])
% title({"TAK-960","PLK1 Inhibitor"},'FontSize',9)
% res = 300;
% 
% set(gcf,'paperunits','inches','PaperPosition',[0 0 6 2]);
% % set(gcf,'paperunits','inches','PaperPosition',[0 0 3.5 1.5]);
% print('Fig1DU251.tiff','-dtiff',['-r' num2str(res)]);
% 
% %Plot S2
% 
% %Get data only at measured doses
% x_outPD=GetSingleDoseResponse(x0,Ds,1,t_end,paramsU251);
% x_outAB=GetSingleDoseResponse(x0,Ds,2,t_end,paramsU251);
% x_outTAK=GetSingleDoseResponse(x0,Ds,3,t_end,paramsU251);
% 
% % Obtain correlation coefficients
% R_PD = corrcoef(x_outPD,PD_DR_m);
% R_AB = corrcoef(x_outAB,AB_DR_m);
% R_TAK = corrcoef(x_outTAK,TAK_DR_m);
% 
% figure
% subplot(3,1,1);
% plot(0:0.1:1.2,0:0.1:1.2,'k--'); hold on
% scatter(x_outPD,PD_DR_m,100,'.')
% txt1=['r=' num2str(R_PD(2,1),3)];
% text(0.05,0.9,txt1)
% xlim([0 1.2])
% ylim([0 1.2])
% 
% subplot(3,1,2);
% plot(0:0.1:1.2,0:0.1:1.2,'k--'); hold on
% scatter(x_outAB,AB_DR_m,100,'.')
% txt1=['r=' num2str(R_AB(2,1),3)];
% text(0.05,0.9,txt1)
% xlim([0 1.2])
% ylim([0 1.2])
% 
% subplot(3,1,3);
% plot(0:0.1:1.2,0:0.1:1.2,'k--'); hold on
% scatter(x_outTAK,TAK_DR_m,100,'.')
% txt1=['r=' num2str(R_TAK(2,1),3)];
% text(0.05,0.9,txt1)
% xlim([0 1.2])
% ylim([0 1.2])
% set(gcf,'paperunits','inches','PaperPosition',[0 0 3.5 7.5]);
% print('FigS2U251.tiff','-dtiff',['-r' num2str(res)]);
