# Supplementary material for: Predicting anti-cancer drug combination responses with a temporal cell state network model
Source: PLoS Comput Biol. 2023 May 1;19(5):e1011082. doi: 10.1371/journal.pcbi.1011082 (PMC10174488; doi:10.1371/journal.pcbi.1011082)
Supplement: S1 Code — (ZIP) [file pcbi.1011082.s001.zip › MakeFig2LowG0.m]

%% Both Lines

%Specify Combination Doses
Dp=[0,0.00122,0.00488,0.01953,0.078125,0.3125,1.250,5]; %PD
Da=[0,0.00122,0.00488,0.01953,0.078125,0.3125,1.250,5]; %AB
Dt=[0,0.0000122,0.0000488,0.0001953,0.0007813,0.003125,0.0125,0.050]; %TAK


%% U87

%PD and AB

%Model
x_outPD_AB_U87=GetDoubleDoseResponse(x0,Da,Dp,2,1,t_end,paramsU87);

%Make Heatmap
% figure
% subplot(6,3,1)
% hm=heatmap(x_outPD_AB_U87);
% caxis([0 1])
% hm.Colormap=hot;
% Ax = gca;
% Ax.XDisplayLabels = nan(size(Ax.XDisplayData));
% Ax.YDisplayLabels = nan(size(Ax.YDisplayData));
% hm.FontSize=7;
% res = 100;
% set(gcf,'paperunits','inches','PaperPosition',[0 0 2.25 1.5]);
% %print('Fig2-AB_PD_U87-Model.tiff','-dtiff',['-r' num2str(res)]); 


%Data
A=xlsread('U87_Image_abem_PD_bio1.csv');
B=xlsread('U87_Image_abem_PD_bio2.csv');
C=xlsread('U87_Image_abem_PD_bio3.csv');

[Data_PD_AB_U87,Data_PD_AB_U87_1,Data_PD_AB_U87_2,Data_PD_AB_U87_3]=ProcessDrugComboData(A,B,C);

%Make Heatmap
% subplot(6,3,2)
% hm=heatmap(Data_PD_AB_U87);
% caxis([0 1])
% hm.Colormap=hot;
% Ax = gca;
% Ax.XDisplayLabels = nan(size(Ax.XDisplayData));
% Ax.YDisplayLabels = nan(size(Ax.YDisplayData));
% hm.FontSize=7;
% res = 100;
% set(gcf,'paperunits','inches','PaperPosition',[0 0 2.25 1.5]);
% %print('Fig2-AB_PD_U87-Exp.tiff','-dtiff',['-r' num2str(res)]);

%Make Scatter plot

subplot(6,4,4)
r=corrcoef(x_outPD_AB_U87,Data_PD_AB_U87);
r=r(2,1);
alldata=[reshape(Data_PD_AB_U87_1,64,1),reshape(Data_PD_AB_U87_2,64,1),reshape(Data_PD_AB_U87_3,64,1)]';
errbars=std(alldata)./sqrt(3);
errbars=errbars';
plot(0:0.1:1.2,0:0.1:1.2,'k--'); hold on
%scatter(reshape(x_outPD_AB_U87,64,1),reshape(Data_PD_AB_U87,64,1),100,'.')
hold on
errorbar(reshape(x_outPD_AB_U87,64,1),reshape(Data_PD_AB_U87,64,1),errbars,'.');
txt1=['r=' num2str(r,3)];
text(0.05,0.9,txt1)
xlim([0 1.2])
ylim([0 1.2])
set(gcf,'paperunits','inches','PaperPosition',[0 0 2.5 1.5]);
%print('Fig2-AB_PD_U87-Corr.tiff','-dtiff',['-r' num2str(res)]);

%AB and TAK

%Model
x_outAB_TAK_U87=GetDoubleDoseResponse(x0,Da,Dt,2,3,t_end,paramsU87);

%Make Heatmap

% subplot(6,3,4)
% hm=heatmap(x_outAB_TAK_U87);
% caxis([0 1])
% hm.Colormap=hot;
% Ax = gca;
% Ax.XDisplayLabels = nan(size(Ax.XDisplayData));
% Ax.YDisplayLabels = nan(size(Ax.YDisplayData));
% hm.FontSize=7;
% res = 100;
% set(gcf,'paperunits','inches','PaperPosition',[0 0 2.25 1.5]);
% %print('Fig2-AB_TAK_U87-Model.tiff','-dtiff',['-r' num2str(res)]); 

%Data
A=xlsread('U87_Image_abem_TAK_bio1.csv');
B=xlsread('U87_Image_abem_TAK_bio2.csv');
C=xlsread('U87_Image_abem_TAK_bio3.csv');

[Data_AB_TAK_U87,Data_AB_TAK_U87_1,Data_AB_TAK_U87_2,Data_AB_TAK_U87_3]=ProcessDrugComboData(A,B,C);

%Make Heatmap
% subplot(6,3,5)
% hm=heatmap(Data_AB_TAK_U87);
% caxis([0 1])
% hm.Colormap=hot;
% Ax = gca;
% Ax.XDisplayLabels = nan(size(Ax.XDisplayData));
% Ax.YDisplayLabels = nan(size(Ax.YDisplayData));
% hm.FontSize=7;
% res = 100;
% set(gcf,'paperunits','inches','PaperPosition',[0 0 2.25 1.5]);
% %print('Fig2-AB_TAK_U87-Exp.tiff','-dtiff',['-r' num2str(res)]);

%Make Scatter plot
subplot(6,4,8)
r=corrcoef(x_outAB_TAK_U87,Data_AB_TAK_U87);
r=r(2,1);
alldata=[reshape(Data_AB_TAK_U87_1,64,1),reshape(Data_AB_TAK_U87_2,64,1),reshape(Data_AB_TAK_U87_3,64,1)]';
errbars=std(alldata)./sqrt(3);
errbars=errbars';
plot(0:0.1:1.2,0:0.1:1.2,'k--'); hold on
%scatter(reshape(x_outPD_AB_U87,64,1),reshape(Data_PD_AB_U87,64,1),100,'.')
hold on
errorbar(reshape(x_outAB_TAK_U87,64,1),reshape(Data_AB_TAK_U87,64,1),errbars,'.');
txt1=['r=' num2str(r,3)];
text(0.05,0.9,txt1)
xlim([0 1.2])
ylim([0 1.2])
set(gcf,'paperunits','inches','PaperPosition',[0 0 2.5 1.5]);
%print('Fig2-AB_TAK_U87-Corr.tiff','-dtiff',['-r' num2str(res)]);

%PD and TAK


%Model
x_outPD_TAK_U87=GetDoubleDoseResponse(x0,Dp,Dt,1,3,t_end,paramsU87);

%Make Heatmap
% subplot(6,3,7)
% hm=heatmap(x_outPD_TAK_U87);
% caxis([0 1])
% hm.Colormap=hot;
% Ax = gca;
% Ax.XDisplayLabels = nan(size(Ax.XDisplayData));
% Ax.YDisplayLabels = nan(size(Ax.YDisplayData));
% hm.FontSize=7;
% res = 100;
% set(gcf,'paperunits','inches','PaperPosition',[0 0 2.25 1.5]);
% %print('Fig2-PD_TAK_U87-Model.tiff','-dtiff',['-r' num2str(res)]); 

%Data
A=xlsread('U87_Image_PD_TAK_bio1.csv');
B=xlsread('U87_Image_PD_TAK_bio2.csv');
C=xlsread('U87_Image_PD_TAK_bio3.csv');

[Data_PD_TAK_U87,Data_PD_TAK_U87_1,Data_PD_TAK_U87_2,Data_PD_TAK_U87_3]=ProcessDrugComboData(A,B,C);

%Make Heatmap
% subplot(6,3,8)
% hm=heatmap(Data_PD_TAK_U87);
% caxis([0 1])
% hm.Colormap=hot;
% Ax = gca;
% Ax.XDisplayLabels = nan(size(Ax.XDisplayData));
% Ax.YDisplayLabels = nan(size(Ax.YDisplayData));
% hm.FontSize=7;
% res = 100;
% set(gcf,'paperunits','inches','PaperPosition',[0 0 2.25 1.5]);
% %print('Fig2-PD_TAK_U87-Exp.tiff','-dtiff',['-r' num2str(res)]);

%Make Scatter plot
subplot(6,4,12)
r=corrcoef(x_outPD_TAK_U87,Data_PD_TAK_U87);
r=r(2,1);
alldata=[reshape(Data_PD_TAK_U87_1,64,1),reshape(Data_PD_TAK_U87_2,64,1),reshape(Data_PD_TAK_U87_3,64,1)]';
errbars=std(alldata)./sqrt(3);
errbars=errbars';
plot(0:0.1:1.2,0:0.1:1.2,'k--'); hold on
%scatter(reshape(x_outPD_AB_U87,64,1),reshape(Data_PD_AB_U87,64,1),100,'.')
hold on
errorbar(reshape(x_outPD_TAK_U87,64,1),reshape(Data_PD_TAK_U87,64,1),errbars,'.');
txt1=['r=' num2str(r,3)];
text(0.05,0.9,txt1)
xlim([0 1.2])
ylim([0 1.2])
set(gcf,'paperunits','inches','PaperPosition',[0 0 2.5 1.5]);
%print('Fig2-PD_TAK_U87-Corr.tiff','-dtiff',['-r' num2str(res)]);


%% U251

%PD and AB

%Model
x_outPD_AB_U251=GetDoubleDoseResponse(x0,Da,Dp,2,1,t_end,paramsU251);

%Make Heatmap
% subplot(6,3,10)
% hm=heatmap(x_outPD_AB_U251);
% caxis([0 1])
% hm.Colormap=hot;
% Ax = gca;
% Ax.XDisplayLabels = nan(size(Ax.XDisplayData));
% Ax.YDisplayLabels = nan(size(Ax.YDisplayData));
% hm.FontSize=7;
% res = 100;
% set(gcf,'paperunits','inches','PaperPosition',[0 0 2.25 1.5]);
% %print('Fig2-AB_PD_U251-Model.tiff','-dtiff',['-r' num2str(res)]); 

%Data
A=xlsread('U251_Image_abem_PD_bio1.csv');
B=xlsread('U251_Image_abem_PD_bio2.csv');
C=xlsread('U251_Image_abem_PD_bio3.csv');

[Data_PD_AB_U251,Data_PD_AB_U251_1,Data_PD_AB_U251_2,Data_PD_AB_U251_3]=ProcessDrugComboData(A,B,C);

%Make Heatmap
% subplot(6,3,11)
% hm=heatmap(Data_PD_AB_U251);
% caxis([0 1])
% hm.Colormap=hot;
% Ax = gca;
% Ax.XDisplayLabels = nan(size(Ax.XDisplayData));
% Ax.YDisplayLabels = nan(size(Ax.YDisplayData));
% hm.FontSize=7;
% res = 100;
% set(gcf,'paperunits','inches','PaperPosition',[0 0 2.25 1.5]);
% %print('Fig2-AB_PD_U251-Exp.tiff','-dtiff',['-r' num2str(res)]);

%Make Scatter plot
subplot(6,4,16)
r=corrcoef(x_outPD_AB_U251,Data_PD_AB_U251);
r=r(2,1);
alldata=[reshape(Data_PD_AB_U251_1,64,1),reshape(Data_PD_AB_U251_2,64,1),reshape(Data_PD_AB_U251_3,64,1)]';
errbars=std(alldata)./sqrt(3);
errbars=errbars';
plot(0:0.1:1.2,0:0.1:1.2,'k--'); hold on
%scatter(reshape(x_outPD_AB_U87,64,1),reshape(Data_PD_AB_U87,64,1),100,'.')
hold on
errorbar(reshape(x_outPD_AB_U251,64,1),reshape(Data_PD_AB_U251,64,1),errbars,'.');
txt1=['r=' num2str(r,3)];
text(0.05,0.9,txt1)
xlim([0 1.2])
ylim([0 1.2])
set(gcf,'paperunits','inches','PaperPosition',[0 0 2.5 1.5]);
%print('Fig2-AB_PD_U251-Corr.tiff','-dtiff',['-r' num2str(res)]);

%AB and TAK

%Model
x_outAB_TAK_U251=GetDoubleDoseResponse(x0,Da,Dt,2,3,t_end,paramsU251);

%Make Heatmap
% subplot(6,3,13)
% hm=heatmap(x_outAB_TAK_U251);
% caxis([0 1])
% hm.Colormap=hot;
% Ax = gca;
% Ax.XDisplayLabels = nan(size(Ax.XDisplayData));
% Ax.YDisplayLabels = nan(size(Ax.YDisplayData));
% hm.FontSize=7;
% res = 100;
% set(gcf,'paperunits','inches','PaperPosition',[0 0 2.25 1.5]);
% %print('Fig2-AB_TAK_U251-Model.tiff','-dtiff',['-r' num2str(res)]); 

%Data
A=xlsread('U251_Image_abem_TAK_bio1.csv');
B=xlsread('U251_Image_abem_TAK_bio2.csv');
C=xlsread('U251_Image_abem_TAK_bio3.csv');

[Data_AB_TAK_U251,Data_AB_TAK_U251_1,Data_AB_TAK_U251_2,Data_AB_TAK_U251_3]=ProcessDrugComboData(A,B,C);

%Make Heatmap
% subplot(6,3,14)
% hm=heatmap(Data_AB_TAK_U251);
% caxis([0 1])
% hm.Colormap=hot;
% Ax = gca;
% Ax.XDisplayLabels = nan(size(Ax.XDisplayData));
% Ax.YDisplayLabels = nan(size(Ax.YDisplayData));
% hm.FontSize=7;
% res = 100;
% set(gcf,'paperunits','inches','PaperPosition',[0 0 2.25 1.5]);
% %print('Fig2-AB_TAK_U251-Exp.tiff','-dtiff',['-r' num2str(res)]);


%Make Scatter plot
subplot(6,4,20)
r=corrcoef(x_outAB_TAK_U251,Data_AB_TAK_U251);
r=r(2,1);
alldata=[reshape(Data_AB_TAK_U251_1,64,1),reshape(Data_AB_TAK_U251_2,64,1),reshape(Data_AB_TAK_U251_3,64,1)]';
errbars=std(alldata)./sqrt(3);
errbars=errbars';
plot(0:0.1:1.2,0:0.1:1.2,'k--'); hold on
%scatter(reshape(x_outPD_AB_U87,64,1),reshape(Data_PD_AB_U87,64,1),100,'.')
hold on
errorbar(reshape(x_outAB_TAK_U251,64,1),reshape(Data_AB_TAK_U251,64,1),errbars,'.');
txt1=['r=' num2str(r,3)];
text(0.05,0.9,txt1)
xlim([0 1.2])
ylim([0 1.2])
set(gcf,'paperunits','inches','PaperPosition',[0 0 2.5 1.5]);
%print('Fig2-AB_TAK_U251-Corr.tiff','-dtiff',['-r' num2str(res)]);

%PD and TAK


%Model
x_outPD_TAK_U251=GetDoubleDoseResponse(x0,Dp,Dt,1,3,t_end,paramsU251);

%Make Heatmap
% subplot(6,3,16)
% hm=heatmap(x_outPD_TAK_U251);
% caxis([0 1])
% hm.Colormap=hot;
% Ax = gca;
% Ax.XDisplayLabels = nan(size(Ax.XDisplayData));
% Ax.YDisplayLabels = nan(size(Ax.YDisplayData));
% hm.FontSize=7;
% res = 100;
% set(gcf,'paperunits','inches','PaperPosition',[0 0 2.25 1.5]);
% %print('Fig2-PD_TAK_U251-Model.tiff','-dtiff',['-r' num2str(res)]); 

%Data
A=xlsread('U251_Image_PD_TAK_bio1.csv');
B=xlsread('U251_Image_PD_TAK_bio2.csv');
C=xlsread('U251_Image_PD_TAK_bio3.csv');

[Data_PD_TAK_U251,Data_PD_TAK_U251_1,Data_PD_TAK_U251_2,Data_PD_TAK_U251_3]=ProcessDrugComboData(A,B,C);

%Make Heatmap
% subplot(6,3,17)
% hm=heatmap(Data_PD_TAK_U251);
% caxis([0 1])
% hm.Colormap=hot;
% Ax = gca;
% Ax.XDisplayLabels = nan(size(Ax.XDisplayData));
% Ax.YDisplayLabels = nan(size(Ax.YDisplayData));
% hm.FontSize=7;
% res = 100;
% set(gcf,'paperunits','inches','PaperPosition',[0 0 2.25 1.5]);
% %print('Fig2-PD_TAK_U251-Exp.tiff','-dtiff',['-r' num2str(res)]);

%Make Scatter plot
subplot(6,4,24)
r=corrcoef(x_outPD_TAK_U251,Data_PD_TAK_U251);
r=r(2,1);
alldata=[reshape(Data_PD_TAK_U251_1,64,1),reshape(Data_PD_TAK_U251_2,64,1),reshape(Data_PD_TAK_U251_3,64,1)]';
errbars=std(alldata)./sqrt(3);
errbars=errbars';
plot(0:0.1:1.2,0:0.1:1.2,'k--'); hold on
%scatter(reshape(x_outPD_AB_U87,64,1),reshape(Data_PD_AB_U87,64,1),100,'.')
hold on
errorbar(reshape(x_outPD_TAK_U251,64,1),reshape(Data_PD_TAK_U251,64,1),errbars,'.');
txt1=['r=' num2str(r,3)];
text(0.05,0.9,txt1)
xlim([0 1.2])
ylim([0 1.2])

%output figure
res=100;
set(gcf,'paperunits','inches','PaperPosition',[0 0 8.5 11]);
print('FigS3.tiff','-dtiff',['-r' num2str(res)]);
