# Supplementary material for: Predicting anti-cancer drug combination responses with a temporal cell state network model
Source: PLoS Comput Biol. 2023 May 1;19(5):e1011082. doi: 10.1371/journal.pcbi.1011082 (PMC10174488; doi:10.1371/journal.pcbi.1011082)
Supplement: S1 Code — (ZIP) [file pcbi.1011082.s001.zip › MakeFig3.m]

%Depends on MakeFig2

%% Calculate EOB

%Calculate EOB

EOBm(1)=GetEOB(x_outPD_AB_U87,Da,Dp);
EOBe1=GetEOB(Data_PD_AB_U87_1,Da,Dp);
EOBe2=GetEOB(Data_PD_AB_U87_2,Da,Dp);
EOBe3=GetEOB(Data_PD_AB_U87_3,Da,Dp);
EOBe(1)=mean([EOBe1,EOBe2,EOBe3]);
EOBerr(1)=std([EOBe1,EOBe2,EOBe3])/sqrt(3);

EOBm(2)=GetEOB(x_outAB_TAK_U87,Da,Dt);
EOBe1=GetEOB(Data_AB_TAK_U87_1,Da,Dt);
EOBe2=GetEOB(Data_AB_TAK_U87_2,Da,Dt);
EOBe3=GetEOB(Data_AB_TAK_U87_3,Da,Dt);
EOBe(2)=mean([EOBe1,EOBe2,EOBe3]);
EOBerr(2)=std([EOBe1,EOBe2,EOBe3])/sqrt(3);

EOBm(3)=GetEOB(x_outPD_TAK_U87,Dp,Dt);
EOBe1=GetEOB(Data_PD_TAK_U87_1,Dp,Dt);
EOBe2=GetEOB(Data_PD_TAK_U87_2,Dp,Dt);
EOBe3=GetEOB(Data_PD_TAK_U87_3,Dp,Dt);
EOBe(3)=mean([EOBe1,EOBe2,EOBe3]);
EOBerr(3)=std([EOBe1,EOBe2,EOBe3])/sqrt(3);

EOBm(4)=GetEOB(x_outPD_AB_U251,Da,Dp);
EOBe1=GetEOB(Data_PD_AB_U251_1,Da,Dp);
EOBe2=GetEOB(Data_PD_AB_U251_2,Da,Dp);
EOBe3=GetEOB(Data_PD_AB_U251_3,Da,Dp);
EOBe(4)=mean([EOBe1,EOBe2,EOBe3]);
EOBerr(4)=std([EOBe1,EOBe2,EOBe3])/sqrt(3);

EOBm(5)=GetEOB(x_outAB_TAK_U251,Da,Dt);
EOBe1=GetEOB(Data_AB_TAK_U251_1,Da,Dt);
EOBe2=GetEOB(Data_AB_TAK_U251_2,Da,Dt);
EOBe3=GetEOB(Data_AB_TAK_U251_3,Da,Dt);
EOBe(5)=mean([EOBe1,EOBe2,EOBe3]);
EOBerr(5)=std([EOBe1,EOBe2,EOBe3])/sqrt(3);

EOBm(6)=GetEOB(x_outPD_TAK_U251,Dp,Dt);
EOBe1=GetEOB(Data_PD_TAK_U251_1,Dp,Dt);
EOBe2=GetEOB(Data_PD_TAK_U251_2,Dp,Dt);
EOBe3=GetEOB(Data_PD_TAK_U251_3,Dp,Dt);
EOBe(6)=mean([EOBe1,EOBe2,EOBe3]);
EOBerr(6)=std([EOBe1,EOBe2,EOBe3])/sqrt(3);

%Make Scatter plot
figure
errorbar(EOBm(1),EOBe(1),EOBerr(1),'gx'); hold on
errorbar(EOBm(2),EOBe(2),EOBerr(2),'bx'); hold on
errorbar(EOBm(3),EOBe(3),EOBerr(3),'rx'); hold on
errorbar(EOBm(4),EOBe(4),EOBerr(4),'go'); hold on
errorbar(EOBm(5),EOBe(5),EOBerr(5),'bo'); hold on
errorbar(EOBm(6),EOBe(6),EOBerr(6),'ro');
text(0.05,0.9,txt1)
xlim([-0.05 0.05])
ylim([-0.05 0.05])
set(gcf,'paperunits','inches','PaperPosition',[0 0 3 3]);
print('Fig3.tiff','-dtiff',['-r' num2str(res)]);
