# Supplementary material for: Predicting anti-cancer drug combination responses with a temporal cell state network model
Source: PLoS Comput Biol. 2023 May 1;19(5):e1011082. doi: 10.1371/journal.pcbi.1011082 (PMC10174488; doi:10.1371/journal.pcbi.1011082)
Supplement: S1 Code — (ZIP) [file pcbi.1011082.s001.zip › MakeFigS3.m]

clear all
close all

x0_tot=100; %#
t_end=72; %hours
%high Td
TdU87=37.1; %hours
RatiosU87=[0.602,0.235,0.163]; %G0/G1, (late)G1/S, G2/M
[MsU87,xU87_0]=GetM(x0_tot,TdU87,RatiosU87,t_end);

TdU251=27.8; %hours
RatiosU251=[0.581,0.225,0.194]; %G0/G1, (late)G1/S, G2/M
[MsU251,xU251_0]=GetM(x0_tot,TdU251,RatiosU251,t_end);

MakeFigS1forvariation
MakeFig1DandS2forvariation
MakeFig2HighTd

%low Td
TdU87=25.5; %hours
RatiosU87=[0.602,0.235,0.163]; %G0/G1, (late)G1/S, G2/M
[MsU87,xU87_0]=GetM(x0_tot,TdU87,RatiosU87,t_end);

TdU251=23; %hours
RatiosU251=[0.581,0.225,0.194]; %G0/G1, (late)G1/S, G2/M
[MsU251,xU251_0]=GetM(x0_tot,TdU251,RatiosU251,t_end);

MakeFigS1forvariation
MakeFig1DandS2forvariation
MakeFig2LowTd

%high G0/G1
TdU87=31.13; %hours
RatiosU87=[0.668,0.263,0.069]; %G0/G1, (late)G1/S, G2/M
[MsU87,xU87_0]=GetM(x0_tot,TdU87,RatiosU87,t_end);

TdU251=24.93; %hours
RatiosU251=[0.716,0.204,0.08]; %G0/G1, (late)G1/S, G2/M
[MsU251,xU251_0]=GetM(x0_tot,TdU251,RatiosU251,t_end);

MakeFigS1forvariation
MakeFig1DandS2forvariation
MakeFig2HighG0

%low G0/G1
TdU87=31.13; %hours
RatiosU87=[0.54,0.23,0.23]; %G0/G1, (late)G1/S, G2/M
[MsU87,xU87_0]=GetM(x0_tot,TdU87,RatiosU87,t_end);

TdU251=24.93; %hours
RatiosU251=[0.482,0.237,0.281]; %G0/G1, (late)G1/S, G2/M
[MsU251,xU251_0]=GetM(x0_tot,TdU251,RatiosU251,t_end);

MakeFigS1forvariation
MakeFig1DandS2forvariation
MakeFig2LowG0
