# Supplementary material for: Predicting anti-cancer drug combination responses with a temporal cell state network model
Source: PLoS Comput Biol. 2023 May 1;19(5):e1011082. doi: 10.1371/journal.pcbi.1011082 (PMC10174488; doi:10.1371/journal.pcbi.1011082)
Supplement: S1 Code — (ZIP) [file pcbi.1011082.s001.zip › MarkovTransitionModel.m]

function [x]=MarkovTransitionModel(t_end,x0,D,params)

%Assumes a starting time point of 0 and a time step of 1 hour
%Integrates cytostatic and cytotoxic drug action

%Inputs
%t_end, integer: the final time point in hours
%x0: 1x3 vector; initial cell numbers: G0/G1, (late)G1/S, G2/M
%D: 1x3 vector; drug concentrations (uM): PD0325901, Abemaciclib, TAK960
%params: 1x15 vector; (order below)
    %1: M10--basal transition rate from G0/G1 to G1/S, hr^-1
    %2: M20--basal transition rate from G1/S to G2/M, hr^-1
    %3: M30--basal transition rate from G2/M to G0/G1, hr^-1
    %4: EC501--Half maximal for PD effect on M1, uM
    %5: n1--hill coefficient for PD effect on M1
    %6: Emax1,phi--Maximal PD effect on G0/G1 death, hr^-1
    %7: EC501,phi--Half maximal for PD effect on G0/G1 death, uM
    %8: EC502--Half maximal for Abem effect on M2, uM
    %9: n2--hill coefficient for Abem effect on M2
    %10: Emax2,phi--Maximal Abem effect on G1/S death, hr^-1
    %11: EC502,phi--Half maximal for Abem effect on G1/S death, uM
    %12: EC503--Half maximal for TAK effect on M3, uM
    %13: n3--hill coefficient for TAK effect on M3
    %14: Emax3,phi--Maximal TAK effect on G2/M death, hr^-1
    %15: EC503,phi--Half maximal for TAK effect on G2/M death, uM
%Outputs
%x: t_end x 3 vector; final cell numbers at t_end: G0/G1, (late)G1/S, G2/M

%------------------------
%initialize output
x=zeros(t_end,3);

%set initial cell numbers
x1_curr=x0(1); x2_curr=x0(2); x3_curr=x0(3);

%set markov transition probabilities based on parameters
M1=params(1)*(1-(D(1)/params(4))^params(5)/(1+(D(1)/params(4))^params(5))); 
M2=params(2)*(1-(D(2)/params(8))^params(9)/(1+(D(2)/params(8))^params(9)));
M3=params(3)*(1-(D(3)/params(12))^params(13)/(1+(D(3)/params(12))^params(13)));
M1_phi=params(6)*(D(1)/params(7))/(1+(D(1)/params(7)));
M2_phi=params(10)*(D(2)/params(11))/(1+(D(2)/params(11)));
M3_phi=params(14)*(D(3)/params(15))/(1+(D(3)/params(15)));

%execute model
for i=1:t_end+1
    x(i,1)=x1_curr;
    x(i,2)=x2_curr;
    x(i,3)=x3_curr;
    x1=x1_curr*(1-M1-M1_phi)+2*x3_curr*M3;
    x2=x2_curr*(1-M2-M2_phi)+x1_curr*M1;
    x3=x3_curr*(1-M3-M3_phi)+x2_curr*M2;
    x1_curr=x1;
    x2_curr=x2;
    x3_curr=x3;
end
    
