# Supplementary material for: Predicting anti-cancer drug combination responses with a temporal cell state network model
Source: PLoS Comput Biol. 2023 May 1;19(5):e1011082. doi: 10.1371/journal.pcbi.1011082 (PMC10174488; doi:10.1371/journal.pcbi.1011082)
Supplement: S1 Code — (ZIP) [file pcbi.1011082.s001.zip › ProcessDrugComboData.m]

function [avg,rep1,rep2,rep3]=ProcessDrugComboData(A,B,C)

%Total Cells minus Dead Cells
for i=1:64
    Counts_1(i,1)=A(1+8*(i-1))+A(2+8*(i-1))+A(3+8*(i-1))+A(4+8*(i-1))-A(5+8*(i-1))-A(6+8*(i-1))-A(7+8*(i-1))-A(8+8*(i-1));
    Counts_2(i,1)=B(1+8*(i-1))+B(2+8*(i-1))+B(3+8*(i-1))+B(4+8*(i-1))-B(5+8*(i-1))-B(6+8*(i-1))-B(7+8*(i-1))-B(8+8*(i-1));
    Counts_3(i,1)=C(1+8*(i-1))+C(2+8*(i-1))+C(3+8*(i-1))+C(4+8*(i-1))-C(5+8*(i-1))-C(6+8*(i-1))-C(7+8*(i-1))-C(8+8*(i-1));
end
%wrangling data, averaging, and normalizing to control
Counts_1_mat=(reshape(Counts_1,[8,8]).');
rep1=Counts_1_mat/Counts_1_mat(8,1);
Counts_2_mat=reshape(Counts_2,[8,8]).';
rep2=Counts_2_mat/Counts_2_mat(8,1);
Counts_3_mat=reshape(Counts_3,[8,8]).';
rep3=Counts_3_mat/Counts_3_mat(8,1);
Counts_tot=rep1+rep2+rep3;
avg=Counts_tot/Counts_tot(8,1);
