# Supplementary material for: Predicting anti-cancer drug combination responses with a temporal cell state network model
Source: PLoS Comput Biol. 2023 May 1;19(5):e1011082. doi: 10.1371/journal.pcbi.1011082 (PMC10174488; doi:10.1371/journal.pcbi.1011082)
Supplement: S1 Code — (ZIP) [file pcbi.1011082.s001.zip › U251_Image_abem_PD_bio1.csv]

Count_IdentifyPrimaryObjects	FileName_DNA	ImageNumber
6	A1_02_2_1_TagBFP_001.tif	1
16	A1_02_2_2_TagBFP_001.tif	2
8	A1_02_2_3_TagBFP_001.tif	3
11	A1_02_2_4_TagBFP_001.tif	4
3	A1_02_3_1_RFP_001.tif	5
18	A1_02_3_2_RFP_001.tif	6
6	A1_02_3_3_RFP_001.tif	7
13	A1_02_3_4_RFP_001.tif	8
10	A2_02_2_1_TagBFP_001.tif	9
11	A2_02_2_2_TagBFP_001.tif	10
11	A2_02_2_3_TagBFP_001.tif	11
19	A2_02_2_4_TagBFP_001.tif	12
12	A2_02_3_1_RFP_001.tif	13
12	A2_02_3_2_RFP_001.tif	14
5	A2_02_3_3_RFP_001.tif	15
20	A2_02_3_4_RFP_001.tif	16
5	A3_02_2_1_TagBFP_001.tif	17
11	A3_02_2_2_TagBFP_001.tif	18
6	A3_02_2_3_TagBFP_001.tif	19
22	A3_02_2_4_TagBFP_001.tif	20
1	A3_02_3_1_RFP_001.tif	21
8	A3_02_3_2_RFP_001.tif	22
2	A3_02_3_3_RFP_001.tif	23
20	A3_02_3_4_RFP_001.tif	24
4	A4_02_2_1_TagBFP_001.tif	25
20	A4_02_2_2_TagBFP_001.tif	26
4	A4_02_2_3_TagBFP_001.tif	27
24	A4_02_2_4_TagBFP_001.tif	28
3	A4_02_3_1_RFP_001.tif	29
16	A4_02_3_2_RFP_001.tif	30
4	A4_02_3_3_RFP_001.tif	31
21	A4_02_3_4_RFP_001.tif	32
5	A5_02_2_1_TagBFP_001.tif	33
13	A5_02_2_2_TagBFP_001.tif	34
8	A5_02_2_3_TagBFP_001.tif	35
21	A5_02_2_4_TagBFP_001.tif	36
0	A5_02_3_1_RFP_001.tif	37
12	A5_02_3_2_RFP_001.tif	38
2	A5_02_3_3_RFP_001.tif	39
21	A5_02_3_4_RFP_001.tif	40
6	A6_02_2_1_TagBFP_001.tif	41
14	A6_02_2_2_TagBFP_001.tif	42
10	A6_02_2_3_TagBFP_001.tif	43
18	A6_02_2_4_TagBFP_001.tif	44
4	A6_02_3_1_RFP_001.tif	45
9	A6_02_3_2_RFP_001.tif	46
5	A6_02_3_3_RFP_001.tif	47
13	A6_02_3_4_RFP_001.tif	48
3	A7_02_2_1_TagBFP_001.tif	49
16	A7_02_2_2_TagBFP_001.tif	50
4	A7_02_2_3_TagBFP_001.tif	51
13	A7_02_2_4_TagBFP_001.tif	52
0	A7_02_3_1_RFP_001.tif	53
11	A7_02_3_2_RFP_001.tif	54
3	A7_02_3_3_RFP_001.tif	55
8	A7_02_3_4_RFP_001.tif	56
3	A8_02_2_1_TagBFP_001.tif	57
10	A8_02_2_2_TagBFP_001.tif	58
4	A8_02_2_3_TagBFP_001.tif	59
6	A8_02_2_4_TagBFP_001.tif	60
0	A8_02_3_1_RFP_001.tif	61
10	A8_02_3_2_RFP_001.tif	62
2	A8_02_3_3_RFP_001.tif	63
8	A8_02_3_4_RFP_001.tif	64
68	B1_02_2_1_TagBFP_001.tif	65
58	B1_02_2_2_TagBFP_001.tif	66
66	B1_02_2_3_TagBFP_001.tif	67
49	B1_02_2_4_TagBFP_001.tif	68
0	B1_02_3_1_RFP_001.tif	69
2	B1_02_3_2_RFP_001.tif	70
1	B1_02_3_3_RFP_001.tif	71
0	B1_02_3_4_RFP_001.tif	72
50	B2_02_2_1_TagBFP_001.tif	73
40	B2_02_2_2_TagBFP_001.tif	74
35	B2_02_2_3_TagBFP_001.tif	75
39	B2_02_2_4_TagBFP_001.tif	76
1	B2_02_3_1_RFP_001.tif	77
1	B2_02_3_2_RFP_001.tif	78
0	B2_02_3_3_RFP_001.tif	79
3	B2_02_3_4_RFP_001.tif	80
50	B3_02_2_1_TagBFP_001.tif	81
69	B3_02_2_2_TagBFP_001.tif	82
46	B3_02_2_3_TagBFP_001.tif	83
56	B3_02_2_4_TagBFP_001.tif	84
1	B3_02_3_1_RFP_001.tif	85
0	B3_02_3_2_RFP_001.tif	86
0	B3_02_3_3_RFP_001.tif	87
2	B3_02_3_4_RFP_001.tif	88
51	B4_02_2_1_TagBFP_001.tif	89
48	B4_02_2_2_TagBFP_001.tif	90
56	B4_02_2_3_TagBFP_001.tif	91
47	B4_02_2_4_TagBFP_001.tif	92
0	B4_02_3_1_RFP_001.tif	93
2	B4_02_3_2_RFP_001.tif	94
0	B4_02_3_3_RFP_001.tif	95
3	B4_02_3_4_RFP_001.tif	96
59	B5_02_2_1_TagBFP_001.tif	97
53	B5_02_2_2_TagBFP_001.tif	98
42	B5_02_2_3_TagBFP_001.tif	99
37	B5_02_2_4_TagBFP_001.tif	100
0	B5_02_3_1_RFP_001.tif	101
1	B5_02_3_2_RFP_001.tif	102
1	B5_02_3_3_RFP_001.tif	103
0	B5_02_3_4_RFP_001.tif	104
65	B6_02_2_1_TagBFP_001.tif	105
69	B6_02_2_2_TagBFP_001.tif	106
55	B6_02_2_3_TagBFP_001.tif	107
34	B6_02_2_4_TagBFP_001.tif	108
1	B6_02_3_1_RFP_001.tif	109
4	B6_02_3_2_RFP_001.tif	110
0	B6_02_3_3_RFP_001.tif	111
2	B6_02_3_4_RFP_001.tif	112
59	B7_02_2_1_TagBFP_001.tif	113
49	B7_02_2_2_TagBFP_001.tif	114
40	B7_02_2_3_TagBFP_001.tif	115
45	B7_02_2_4_TagBFP_001.tif	116
1	B7_02_3_1_RFP_001.tif	117
5	B7_02_3_2_RFP_001.tif	118
0	B7_02_3_3_RFP_001.tif	119
2	B7_02_3_4_RFP_001.tif	120
39	B8_02_2_1_TagBFP_001.tif	121
52	B8_02_2_2_TagBFP_001.tif	122
47	B8_02_2_3_TagBFP_001.tif	123
73	B8_02_2_4_TagBFP_001.tif	124
0	B8_02_3_1_RFP_001.tif	125
8	B8_02_3_2_RFP_001.tif	126
1	B8_02_3_3_RFP_001.tif	127
4	B8_02_3_4_RFP_001.tif	128
93	C1_02_2_1_TagBFP_001.tif	129
40	C1_02_2_2_TagBFP_001.tif	130
109	C1_02_2_3_TagBFP_001.tif	131
63	C1_02_2_4_TagBFP_001.tif	132
0	C1_02_3_1_RFP_001.tif	133
1	C1_02_3_2_RFP_001.tif	134
0	C1_02_3_3_RFP_001.tif	135
1	C1_02_3_4_RFP_001.tif	136
132	C2_02_2_1_TagBFP_001.tif	137
98	C2_02_2_2_TagBFP_001.tif	138
206	C2_02_2_3_TagBFP_001.tif	139
99	C2_02_2_4_TagBFP_001.tif	140
1	C2_02_3_1_RFP_001.tif	141
1	C2_02_3_2_RFP_001.tif	142
0	C2_02_3_3_RFP_001.tif	143
0	C2_02_3_4_RFP_001.tif	144
121	C3_02_2_1_TagBFP_001.tif	145
93	C3_02_2_2_TagBFP_001.tif	146
83	C3_02_2_3_TagBFP_001.tif	147
120	C3_02_2_4_TagBFP_001.tif	148
2	C3_02_3_1_RFP_001.tif	149
4	C3_02_3_2_RFP_001.tif	150
1	C3_02_3_3_RFP_001.tif	151
9	C3_02_3_4_RFP_001.tif	152
45	C4_02_2_1_TagBFP_001.tif	153
98	C4_02_2_2_TagBFP_001.tif	154
66	C4_02_2_3_TagBFP_001.tif	155
61	C4_02_2_4_TagBFP_001.tif	156
0	C4_02_3_1_RFP_001.tif	157
5	C4_02_3_2_RFP_001.tif	158
0	C4_02_3_3_RFP_001.tif	159
1	C4_02_3_4_RFP_001.tif	160
63	C5_02_2_1_TagBFP_001.tif	161
79	C5_02_2_2_TagBFP_001.tif	162
74	C5_02_2_3_TagBFP_001.tif	163
76	C5_02_2_4_TagBFP_001.tif	164
0	C5_02_3_1_RFP_001.tif	165
1	C5_02_3_2_RFP_001.tif	166
0	C5_02_3_3_RFP_001.tif	167
1	C5_02_3_4_RFP_001.tif	168
70	C6_02_2_1_TagBFP_001.tif	169
84	C6_02_2_2_TagBFP_001.tif	170
63	C6_02_2_3_TagBFP_001.tif	171
72	C6_02_2_4_TagBFP_001.tif	172
0	C6_02_3_1_RFP_001.tif	173
3	C6_02_3_2_RFP_001.tif	174
0	C6_02_3_3_RFP_001.tif	175
0	C6_02_3_4_RFP_001.tif	176
49	C7_02_2_1_TagBFP_001.tif	177
47	C7_02_2_2_TagBFP_001.tif	178
45	C7_02_2_3_TagBFP_001.tif	179
54	C7_02_2_4_TagBFP_001.tif	180
0	C7_02_3_1_RFP_001.tif	181
2	C7_02_3_2_RFP_001.tif	182
3	C7_02_3_3_RFP_001.tif	183
3	C7_02_3_4_RFP_001.tif	184
58	C8_02_2_1_TagBFP_001.tif	185
79	C8_02_2_2_TagBFP_001.tif	186
72	C8_02_2_3_TagBFP_001.tif	187
42	C8_02_2_4_TagBFP_001.tif	188
0	C8_02_3_1_RFP_001.tif	189
6	C8_02_3_2_RFP_001.tif	190
3	C8_02_3_3_RFP_001.tif	191
5	C8_02_3_4_RFP_001.tif	192
171	D1_02_2_1_TagBFP_001.tif	193
132	D1_02_2_2_TagBFP_001.tif	194
135	D1_02_2_3_TagBFP_001.tif	195
140	D1_02_2_4_TagBFP_001.tif	196
0	D1_02_3_1_RFP_001.tif	197
1	D1_02_3_2_RFP_001.tif	198
0	D1_02_3_3_RFP_001.tif	199
1	D1_02_3_4_RFP_001.tif	200
175	D2_02_2_1_TagBFP_001.tif	201
96	D2_02_2_2_TagBFP_001.tif	202
179	D2_02_2_3_TagBFP_001.tif	203
117	D2_02_2_4_TagBFP_001.tif	204
0	D2_02_3_1_RFP_001.tif	205
0	D2_02_3_2_RFP_001.tif	206
2	D2_02_3_3_RFP_001.tif	207
1	D2_02_3_4_RFP_001.tif	208
156	D3_02_2_1_TagBFP_001.tif	209
153	D3_02_2_2_TagBFP_001.tif	210
113	D3_02_2_3_TagBFP_001.tif	211
158	D3_02_2_4_TagBFP_001.tif	212
0	D3_02_3_1_RFP_001.tif	213
2	D3_02_3_2_RFP_001.tif	214
1	D3_02_3_3_RFP_001.tif	215
6	D3_02_3_4_RFP_001.tif	216
139	D4_02_2_1_TagBFP_001.tif	217
151	D4_02_2_2_TagBFP_001.tif	218
109	D4_02_2_3_TagBFP_001.tif	219
110	D4_02_2_4_TagBFP_001.tif	220
2	D4_02_3_1_RFP_001.tif	221
1	D4_02_3_2_RFP_001.tif	222
3	D4_02_3_3_RFP_001.tif	223
1	D4_02_3_4_RFP_001.tif	224
90	D5_02_2_1_TagBFP_001.tif	225
122	D5_02_2_2_TagBFP_001.tif	226
115	D5_02_2_3_TagBFP_001.tif	227
109	D5_02_2_4_TagBFP_001.tif	228
4	D5_02_3_1_RFP_001.tif	229
4	D5_02_3_2_RFP_001.tif	230
1	D5_02_3_3_RFP_001.tif	231
2	D5_02_3_4_RFP_001.tif	232
85	D6_02_2_1_TagBFP_001.tif	233
98	D6_02_2_2_TagBFP_001.tif	234
110	D6_02_2_3_TagBFP_001.tif	235
101	D6_02_2_4_TagBFP_001.tif	236
0	D6_02_3_1_RFP_001.tif	237
0	D6_02_3_2_RFP_001.tif	238
0	D6_02_3_3_RFP_001.tif	239
0	D6_02_3_4_RFP_001.tif	240
56	D7_02_2_1_TagBFP_001.tif	241
64	D7_02_2_2_TagBFP_001.tif	242
47	D7_02_2_3_TagBFP_001.tif	243
69	D7_02_2_4_TagBFP_001.tif	244
1	D7_02_3_1_RFP_001.tif	245
3	D7_02_3_2_RFP_001.tif	246
0	D7_02_3_3_RFP_001.tif	247
1	D7_02_3_4_RFP_001.tif	248
36	D8_02_2_1_TagBFP_001.tif	249
52	D8_02_2_2_TagBFP_001.tif	250
43	D8_02_2_3_TagBFP_001.tif	251
61	D8_02_2_4_TagBFP_001.tif	252
1	D8_02_3_1_RFP_001.tif	253
15	D8_02_3_2_RFP_001.tif	254
2	D8_02_3_3_RFP_001.tif	255
15	D8_02_3_4_RFP_001.tif	256
141	E1_02_2_1_TagBFP_001.tif	257
169	E1_02_2_2_TagBFP_001.tif	258
200	E1_02_2_3_TagBFP_001.tif	259
150	E1_02_2_4_TagBFP_001.tif	260
2	E1_02_3_1_RFP_001.tif	261
5	E1_02_3_2_RFP_001.tif	262
2	E1_02_3_3_RFP_001.tif	263
1	E1_02_3_4_RFP_001.tif	264
233	E2_02_2_1_TagBFP_001.tif	265
141	E2_02_2_2_TagBFP_001.tif	266
199	E2_02_2_3_TagBFP_001.tif	267
186	E2_02_2_4_TagBFP_001.tif	268
2	E2_02_3_1_RFP_001.tif	269
1	E2_02_3_2_RFP_001.tif	270
2	E2_02_3_3_RFP_001.tif	271
3	E2_02_3_4_RFP_001.tif	272
183	E3_02_2_1_TagBFP_001.tif	273
166	E3_02_2_2_TagBFP_001.tif	274
148	E3_02_2_3_TagBFP_001.tif	275
144	E3_02_2_4_TagBFP_001.tif	276
0	E3_02_3_1_RFP_001.tif	277
2	E3_02_3_2_RFP_001.tif	278
2	E3_02_3_3_RFP_001.tif	279
1	E3_02_3_4_RFP_001.tif	280
202	E4_02_2_1_TagBFP_001.tif	281
238	E4_02_2_2_TagBFP_001.tif	282
229	E4_02_2_3_TagBFP_001.tif	283
306	E4_02_2_4_TagBFP_001.tif	284
1	E4_02_3_1_RFP_001.tif	285
4	E4_02_3_2_RFP_001.tif	286
1	E4_02_3_3_RFP_001.tif	287
5	E4_02_3_4_RFP_001.tif	288
175	E5_02_2_1_TagBFP_001.tif	289
99	E5_02_2_2_TagBFP_001.tif	290
150	E5_02_2_3_TagBFP_001.tif	291
172	E5_02_2_4_TagBFP_001.tif	292
0	E5_02_3_1_RFP_001.tif	293
1	E5_02_3_2_RFP_001.tif	294
1	E5_02_3_3_RFP_001.tif	295
1	E5_02_3_4_RFP_001.tif	296
127	E6_02_2_1_TagBFP_001.tif	297
130	E6_02_2_2_TagBFP_001.tif	298
138	E6_02_2_3_TagBFP_001.tif	299
123	E6_02_2_4_TagBFP_001.tif	300
2	E6_02_3_1_RFP_001.tif	301
2	E6_02_3_2_RFP_001.tif	302
1	E6_02_3_3_RFP_001.tif	303
2	E6_02_3_4_RFP_001.tif	304
64	E7_02_2_1_TagBFP_001.tif	305
104	E7_02_2_2_TagBFP_001.tif	306
89	E7_02_2_3_TagBFP_001.tif	307
93	E7_02_2_4_TagBFP_001.tif	308
1	E7_02_3_1_RFP_001.tif	309
3	E7_02_3_2_RFP_001.tif	310
0	E7_02_3_3_RFP_001.tif	311
2	E7_02_3_4_RFP_001.tif	312
49	E8_02_2_1_TagBFP_001.tif	313
64	E8_02_2_2_TagBFP_001.tif	314
45	E8_02_2_3_TagBFP_001.tif	315
58	E8_02_2_4_TagBFP_001.tif	316
2	E8_02_3_1_RFP_001.tif	317
21	E8_02_3_2_RFP_001.tif	318
4	E8_02_3_3_RFP_001.tif	319
23	E8_02_3_4_RFP_001.tif	320
265	F1_02_2_1_TagBFP_001.tif	321
266	F1_02_2_2_TagBFP_001.tif	322
308	F1_02_2_3_TagBFP_001.tif	323
227	F1_02_2_4_TagBFP_001.tif	324
3	F1_02_3_1_RFP_001.tif	325
3	F1_02_3_2_RFP_001.tif	326
1	F1_02_3_3_RFP_001.tif	327
2	F1_02_3_4_RFP_001.tif	328
194	F2_02_2_1_TagBFP_001.tif	329
173	F2_02_2_2_TagBFP_001.tif	330
314	F2_02_2_3_TagBFP_001.tif	331
182	F2_02_2_4_TagBFP_001.tif	332
0	F2_02_3_1_RFP_001.tif	333
3	F2_02_3_2_RFP_001.tif	334
2	F2_02_3_3_RFP_001.tif	335
3	F2_02_3_4_RFP_001.tif	336
231	F3_02_2_1_TagBFP_001.tif	337
305	F3_02_2_2_TagBFP_001.tif	338
304	F3_02_2_3_TagBFP_001.tif	339
225	F3_02_2_4_TagBFP_001.tif	340
2	F3_02_3_1_RFP_001.tif	341
3	F3_02_3_2_RFP_001.tif	342
3	F3_02_3_3_RFP_001.tif	343
3	F3_02_3_4_RFP_001.tif	344
292	F4_02_2_1_TagBFP_001.tif	345
277	F4_02_2_2_TagBFP_001.tif	346
172	F4_02_2_3_TagBFP_001.tif	347
201	F4_02_2_4_TagBFP_001.tif	348
3	F4_02_3_1_RFP_001.tif	349
6	F4_02_3_2_RFP_001.tif	350
1	F4_02_3_3_RFP_001.tif	351
2	F4_02_3_4_RFP_001.tif	352
182	F5_02_2_1_TagBFP_001.tif	353
232	F5_02_2_2_TagBFP_001.tif	354
211	F5_02_2_3_TagBFP_001.tif	355
251	F5_02_2_4_TagBFP_001.tif	356
0	F5_02_3_1_RFP_001.tif	357
5	F5_02_3_2_RFP_001.tif	358
31	F5_02_3_3_RFP_001.tif	359
1	F5_02_3_4_RFP_001.tif	360
139	F6_02_2_1_TagBFP_001.tif	361
170	F6_02_2_2_TagBFP_001.tif	362
204	F6_02_2_3_TagBFP_001.tif	363
161	F6_02_2_4_TagBFP_001.tif	364
2	F6_02_3_1_RFP_001.tif	365
0	F6_02_3_2_RFP_001.tif	366
0	F6_02_3_3_RFP_001.tif	367
5	F6_02_3_4_RFP_001.tif	368
50	F7_02_2_1_TagBFP_001.tif	369
95	F7_02_2_2_TagBFP_001.tif	370
130	F7_02_2_3_TagBFP_001.tif	371
127	F7_02_2_4_TagBFP_001.tif	372
3	F7_02_3_1_RFP_001.tif	373
2	F7_02_3_2_RFP_001.tif	374
2	F7_02_3_3_RFP_001.tif	375
5	F7_02_3_4_RFP_001.tif	376
58	F8_02_2_1_TagBFP_001.tif	377
38	F8_02_2_2_TagBFP_001.tif	378
46	F8_02_2_3_TagBFP_001.tif	379
55	F8_02_2_4_TagBFP_001.tif	380
1	F8_02_3_1_RFP_001.tif	381
14	F8_02_3_2_RFP_001.tif	382
10	F8_02_3_3_RFP_001.tif	383
35	F8_02_3_4_RFP_001.tif	384
412	G1_02_2_1_TagBFP_001.tif	385
229	G1_02_2_2_TagBFP_001.tif	386
280	G1_02_2_3_TagBFP_001.tif	387
204	G1_02_2_4_TagBFP_001.tif	388
2	G1_02_3_1_RFP_001.tif	389
7	G1_02_3_2_RFP_001.tif	390
0	G1_02_3_3_RFP_001.tif	391
2	G1_02_3_4_RFP_001.tif	392
234	G2_02_2_1_TagBFP_001.tif	393
233	G2_02_2_2_TagBFP_001.tif	394
371	G2_02_2_3_TagBFP_001.tif	395
233	G2_02_2_4_TagBFP_001.tif	396
3	G2_02_3_1_RFP_001.tif	397
4	G2_02_3_2_RFP_001.tif	398
3	G2_02_3_3_RFP_001.tif	399
2	G2_02_3_4_RFP_001.tif	400
187	G3_02_2_1_TagBFP_001.tif	401
256	G3_02_2_2_TagBFP_001.tif	402
288	G3_02_2_3_TagBFP_001.tif	403
358	G3_02_2_4_TagBFP_001.tif	404
0	G3_02_3_1_RFP_001.tif	405
46	G3_02_3_2_RFP_001.tif	406
4	G3_02_3_3_RFP_001.tif	407
5	G3_02_3_4_RFP_001.tif	408
226	G4_02_2_1_TagBFP_001.tif	409
209	G4_02_2_2_TagBFP_001.tif	410
366	G4_02_2_3_TagBFP_001.tif	411
220	G4_02_2_4_TagBFP_001.tif	412
0	G4_02_3_1_RFP_001.tif	413
3	G4_02_3_2_RFP_001.tif	414
3	G4_02_3_3_RFP_001.tif	415
2	G4_02_3_4_RFP_001.tif	416
148	G5_02_2_1_TagBFP_001.tif	417
180	G5_02_2_2_TagBFP_001.tif	418
191	G5_02_2_3_TagBFP_001.tif	419
264	G5_02_2_4_TagBFP_001.tif	420
1	G5_02_3_1_RFP_001.tif	421
6	G5_02_3_2_RFP_001.tif	422
31	G5_02_3_3_RFP_001.tif	423
0	G5_02_3_4_RFP_001.tif	424
206	G6_02_2_1_TagBFP_001.tif	425
189	G6_02_2_2_TagBFP_001.tif	426
181	G6_02_2_3_TagBFP_001.tif	427
243	G6_02_2_4_TagBFP_001.tif	428
3	G6_02_3_1_RFP_001.tif	429
0	G6_02_3_2_RFP_001.tif	430
2	G6_02_3_3_RFP_001.tif	431
2	G6_02_3_4_RFP_001.tif	432
81	G7_02_2_1_TagBFP_001.tif	433
101	G7_02_2_2_TagBFP_001.tif	434
106	G7_02_2_3_TagBFP_001.tif	435
85	G7_02_2_4_TagBFP_001.tif	436
2	G7_02_3_1_RFP_001.tif	437
6	G7_02_3_2_RFP_001.tif	438
2	G7_02_3_3_RFP_001.tif	439
2	G7_02_3_4_RFP_001.tif	440
52	G8_02_2_1_TagBFP_001.tif	441
92	G8_02_2_2_TagBFP_001.tif	442
71	G8_02_2_3_TagBFP_001.tif	443
79	G8_02_2_4_TagBFP_001.tif	444
10	G8_02_3_1_RFP_001.tif	445
33	G8_02_3_2_RFP_001.tif	446
11	G8_02_3_3_RFP_001.tif	447
39	G8_02_3_4_RFP_001.tif	448
244	H1_02_2_1_TagBFP_001.tif	449
191	H1_02_2_2_TagBFP_001.tif	450
340	H1_02_2_3_TagBFP_001.tif	451
355	H1_02_2_4_TagBFP_001.tif	452
8	H1_02_3_1_RFP_001.tif	453
6	H1_02_3_2_RFP_001.tif	454
1	H1_02_3_3_RFP_001.tif	455
1	H1_02_3_4_RFP_001.tif	456
276	H2_02_2_1_TagBFP_001.tif	457
184	H2_02_2_2_TagBFP_001.tif	458
332	H2_02_2_3_TagBFP_001.tif	459
164	H2_02_2_4_TagBFP_001.tif	460
2	H2_02_3_1_RFP_001.tif	461
9	H2_02_3_2_RFP_001.tif	462
3	H2_02_3_3_RFP_001.tif	463
5	H2_02_3_4_RFP_001.tif	464
262	H3_02_2_1_TagBFP_001.tif	465
341	H3_02_2_2_TagBFP_001.tif	466
142	H3_02_2_3_TagBFP_001.tif	467
263	H3_02_2_4_TagBFP_001.tif	468
11	H3_02_3_1_RFP_001.tif	469
12	H3_02_3_2_RFP_001.tif	470
3	H3_02_3_3_RFP_001.tif	471
2	H3_02_3_4_RFP_001.tif	472
232	H4_02_2_1_TagBFP_001.tif	473
256	H4_02_2_2_TagBFP_001.tif	474
215	H4_02_2_3_TagBFP_001.tif	475
338	H4_02_2_4_TagBFP_001.tif	476
1	H4_02_3_1_RFP_001.tif	477
9	H4_02_3_2_RFP_001.tif	478
0	H4_02_3_3_RFP_001.tif	479
10	H4_02_3_4_RFP_001.tif	480
152	H5_02_2_1_TagBFP_001.tif	481
169	H5_02_2_2_TagBFP_001.tif	482
184	H5_02_2_3_TagBFP_001.tif	483
283	H5_02_2_4_TagBFP_001.tif	484
2	H5_02_3_1_RFP_001.tif	485
5	H5_02_3_2_RFP_001.tif	486
3	H5_02_3_3_RFP_001.tif	487
5	H5_02_3_4_RFP_001.tif	488
157	H6_02_2_1_TagBFP_001.tif	489
163	H6_02_2_2_TagBFP_001.tif	490
199	H6_02_2_3_TagBFP_001.tif	491
145	H6_02_2_4_TagBFP_001.tif	492
1	H6_02_3_1_RFP_001.tif	493
3	H6_02_3_2_RFP_001.tif	494
0	H6_02_3_3_RFP_001.tif	495
8	H6_02_3_4_RFP_001.tif	496
70	H7_02_2_1_TagBFP_001.tif	497
132	H7_02_2_2_TagBFP_001.tif	498
131	H7_02_2_3_TagBFP_001.tif	499
111	H7_02_2_4_TagBFP_001.tif	500
5	H7_02_3_1_RFP_001.tif	501
7	H7_02_3_2_RFP_001.tif	502
10	H7_02_3_3_RFP_001.tif	503
7	H7_02_3_4_RFP_001.tif	504
51	H8_02_2_1_TagBFP_001.tif	505
64	H8_02_2_2_TagBFP_001.tif	506
55	H8_02_2_3_TagBFP_001.tif	507
63	H8_02_2_4_TagBFP_001.tif	508
12	H8_02_3_1_RFP_001.tif	509
31	H8_02_3_2_RFP_001.tif	510
14	H8_02_3_3_RFP_001.tif	511
43	H8_02_3_4_RFP_001.tif	512
