# Supplementary material for: Predicting anti-cancer drug combination responses with a temporal cell state network model
Source: PLoS Comput Biol. 2023 May 1;19(5):e1011082. doi: 10.1371/journal.pcbi.1011082 (PMC10174488; doi:10.1371/journal.pcbi.1011082)
Supplement: S1 Code — (ZIP) [file pcbi.1011082.s001.zip › U251_Image_abem_PD_bio2.csv]

Count_IdentifyPrimaryObjects	FileName_DNA	ImageNumber
9	A1_02_2_1_TagBFP_001.tif	1
46	A1_02_2_2_TagBFP_001.tif	2
18	A1_02_2_3_TagBFP_001.tif	3
9	A1_02_2_4_TagBFP_001.tif	4
5	A1_02_3_1_RFP_001.tif	5
29	A1_02_3_2_RFP_001.tif	6
10	A1_02_3_3_RFP_001.tif	7
25	A1_02_3_4_RFP_001.tif	8
11	A2_02_2_1_TagBFP_001.tif	9
27	A2_02_2_2_TagBFP_001.tif	10
9	A2_02_2_3_TagBFP_001.tif	11
40	A2_02_2_4_TagBFP_001.tif	12
8	A2_02_3_1_RFP_001.tif	13
22	A2_02_3_2_RFP_001.tif	14
3	A2_02_3_3_RFP_001.tif	15
32	A2_02_3_4_RFP_001.tif	16
27	A3_02_2_1_TagBFP_001.tif	17
32	A3_02_2_2_TagBFP_001.tif	18
47	A3_02_2_3_TagBFP_001.tif	19
22	A3_02_2_4_TagBFP_001.tif	20
3	A3_02_3_1_RFP_001.tif	21
8	A3_02_3_2_RFP_001.tif	22
6	A3_02_3_3_RFP_001.tif	23
21	A3_02_3_4_RFP_001.tif	24
10	A4_02_2_1_TagBFP_001.tif	25
36	A4_02_2_2_TagBFP_001.tif	26
37	A4_02_2_3_TagBFP_001.tif	27
64	A4_02_2_4_TagBFP_001.tif	28
5	A4_02_3_1_RFP_001.tif	29
33	A4_02_3_2_RFP_001.tif	30
7	A4_02_3_3_RFP_001.tif	31
23	A4_02_3_4_RFP_001.tif	32
10	A5_02_2_1_TagBFP_001.tif	33
24	A5_02_2_2_TagBFP_001.tif	34
14	A5_02_2_3_TagBFP_001.tif	35
23	A5_02_2_4_TagBFP_001.tif	36
6	A5_02_3_1_RFP_001.tif	37
17	A5_02_3_2_RFP_001.tif	38
8	A5_02_3_3_RFP_001.tif	39
14	A5_02_3_4_RFP_001.tif	40
4	A6_02_2_1_TagBFP_001.tif	41
34	A6_02_2_2_TagBFP_001.tif	42
10	A6_02_2_3_TagBFP_001.tif	43
45	A6_02_2_4_TagBFP_001.tif	44
1	A6_02_3_1_RFP_001.tif	45
24	A6_02_3_2_RFP_001.tif	46
2	A6_02_3_3_RFP_001.tif	47
13	A6_02_3_4_RFP_001.tif	48
22	A7_02_2_1_TagBFP_001.tif	49
41	A7_02_2_2_TagBFP_001.tif	50
77	A7_02_2_3_TagBFP_001.tif	51
17	A7_02_2_4_TagBFP_001.tif	52
9	A7_02_3_1_RFP_001.tif	53
23	A7_02_3_2_RFP_001.tif	54
4	A7_02_3_3_RFP_001.tif	55
19	A7_02_3_4_RFP_001.tif	56
6	A8_02_2_1_TagBFP_001.tif	57
31	A8_02_2_2_TagBFP_001.tif	58
29	A8_02_2_3_TagBFP_001.tif	59
45	A8_02_2_4_TagBFP_001.tif	60
2	A8_02_3_1_RFP_001.tif	61
26	A8_02_3_2_RFP_001.tif	62
4	A8_02_3_3_RFP_001.tif	63
20	A8_02_3_4_RFP_001.tif	64
63	B1_02_2_1_TagBFP_001.tif	65
55	B1_02_2_2_TagBFP_001.tif	66
72	B1_02_2_3_TagBFP_001.tif	67
44	B1_02_2_4_TagBFP_001.tif	68
0	B1_02_3_1_RFP_001.tif	69
2	B1_02_3_2_RFP_001.tif	70
2	B1_02_3_3_RFP_001.tif	71
3	B1_02_3_4_RFP_001.tif	72
49	B2_02_2_1_TagBFP_001.tif	73
68	B2_02_2_2_TagBFP_001.tif	74
35	B2_02_2_3_TagBFP_001.tif	75
38	B2_02_2_4_TagBFP_001.tif	76
1	B2_02_3_1_RFP_001.tif	77
0	B2_02_3_2_RFP_001.tif	78
1	B2_02_3_3_RFP_001.tif	79
2	B2_02_3_4_RFP_001.tif	80
40	B3_02_2_1_TagBFP_001.tif	81
59	B3_02_2_2_TagBFP_001.tif	82
55	B3_02_2_3_TagBFP_001.tif	83
51	B3_02_2_4_TagBFP_001.tif	84
0	B3_02_3_1_RFP_001.tif	85
3	B3_02_3_2_RFP_001.tif	86
1	B3_02_3_3_RFP_001.tif	87
5	B3_02_3_4_RFP_001.tif	88
47	B4_02_2_1_TagBFP_001.tif	89
48	B4_02_2_2_TagBFP_001.tif	90
45	B4_02_2_3_TagBFP_001.tif	91
53	B4_02_2_4_TagBFP_001.tif	92
0	B4_02_3_1_RFP_001.tif	93
1	B4_02_3_2_RFP_001.tif	94
1	B4_02_3_3_RFP_001.tif	95
2	B4_02_3_4_RFP_001.tif	96
50	B5_02_2_1_TagBFP_001.tif	97
52	B5_02_2_2_TagBFP_001.tif	98
47	B5_02_2_3_TagBFP_001.tif	99
45	B5_02_2_4_TagBFP_001.tif	100
0	B5_02_3_1_RFP_001.tif	101
1	B5_02_3_2_RFP_001.tif	102
0	B5_02_3_3_RFP_001.tif	103
0	B5_02_3_4_RFP_001.tif	104
53	B6_02_2_1_TagBFP_001.tif	105
51	B6_02_2_2_TagBFP_001.tif	106
46	B6_02_2_3_TagBFP_001.tif	107
52	B6_02_2_4_TagBFP_001.tif	108
0	B6_02_3_1_RFP_001.tif	109
2	B6_02_3_2_RFP_001.tif	110
0	B6_02_3_3_RFP_001.tif	111
5	B6_02_3_4_RFP_001.tif	112
44	B7_02_2_1_TagBFP_001.tif	113
50	B7_02_2_2_TagBFP_001.tif	114
34	B7_02_2_3_TagBFP_001.tif	115
48	B7_02_2_4_TagBFP_001.tif	116
0	B7_02_3_1_RFP_001.tif	117
5	B7_02_3_2_RFP_001.tif	118
1	B7_02_3_3_RFP_001.tif	119
2	B7_02_3_4_RFP_001.tif	120
27	B8_02_2_1_TagBFP_001.tif	121
69	B8_02_2_2_TagBFP_001.tif	122
28	B8_02_2_3_TagBFP_001.tif	123
38	B8_02_2_4_TagBFP_001.tif	124
0	B8_02_3_1_RFP_001.tif	125
11	B8_02_3_2_RFP_001.tif	126
1	B8_02_3_3_RFP_001.tif	127
9	B8_02_3_4_RFP_001.tif	128
52	C1_02_2_1_TagBFP_001.tif	129
73	C1_02_2_2_TagBFP_001.tif	130
94	C1_02_2_3_TagBFP_001.tif	131
59	C1_02_2_4_TagBFP_001.tif	132
0	C1_02_3_1_RFP_001.tif	133
2	C1_02_3_2_RFP_001.tif	134
1	C1_02_3_3_RFP_001.tif	135
1	C1_02_3_4_RFP_001.tif	136
95	C2_02_2_1_TagBFP_001.tif	137
85	C2_02_2_2_TagBFP_001.tif	138
91	C2_02_2_3_TagBFP_001.tif	139
97	C2_02_2_4_TagBFP_001.tif	140
0	C2_02_3_1_RFP_001.tif	141
0	C2_02_3_2_RFP_001.tif	142
1	C2_02_3_3_RFP_001.tif	143
1	C2_02_3_4_RFP_001.tif	144
74	C3_02_2_1_TagBFP_001.tif	145
83	C3_02_2_2_TagBFP_001.tif	146
74	C3_02_2_3_TagBFP_001.tif	147
95	C3_02_2_4_TagBFP_001.tif	148
1	C3_02_3_1_RFP_001.tif	149
2	C3_02_3_2_RFP_001.tif	150
0	C3_02_3_3_RFP_001.tif	151
3	C3_02_3_4_RFP_001.tif	152
52	C4_02_2_1_TagBFP_001.tif	153
76	C4_02_2_2_TagBFP_001.tif	154
72	C4_02_2_3_TagBFP_001.tif	155
101	C4_02_2_4_TagBFP_001.tif	156
1	C4_02_3_1_RFP_001.tif	157
2	C4_02_3_2_RFP_001.tif	158
1	C4_02_3_3_RFP_001.tif	159
0	C4_02_3_4_RFP_001.tif	160
71	C5_02_2_1_TagBFP_001.tif	161
64	C5_02_2_2_TagBFP_001.tif	162
101	C5_02_2_3_TagBFP_001.tif	163
80	C5_02_2_4_TagBFP_001.tif	164
1	C5_02_3_1_RFP_001.tif	165
1	C5_02_3_2_RFP_001.tif	166
1	C5_02_3_3_RFP_001.tif	167
3	C5_02_3_4_RFP_001.tif	168
47	C6_02_2_1_TagBFP_001.tif	169
53	C6_02_2_2_TagBFP_001.tif	170
81	C6_02_2_3_TagBFP_001.tif	171
66	C6_02_2_4_TagBFP_001.tif	172
1	C6_02_3_1_RFP_001.tif	173
1	C6_02_3_2_RFP_001.tif	174
2	C6_02_3_3_RFP_001.tif	175
5	C6_02_3_4_RFP_001.tif	176
48	C7_02_2_1_TagBFP_001.tif	177
62	C7_02_2_2_TagBFP_001.tif	178
61	C7_02_2_3_TagBFP_001.tif	179
51	C7_02_2_4_TagBFP_001.tif	180
0	C7_02_3_1_RFP_001.tif	181
1	C7_02_3_2_RFP_001.tif	182
0	C7_02_3_3_RFP_001.tif	183
1	C7_02_3_4_RFP_001.tif	184
28	C8_02_2_1_TagBFP_001.tif	185
66	C8_02_2_2_TagBFP_001.tif	186
51	C8_02_2_3_TagBFP_001.tif	187
50	C8_02_2_4_TagBFP_001.tif	188
2	C8_02_3_1_RFP_001.tif	189
7	C8_02_3_2_RFP_001.tif	190
1	C8_02_3_3_RFP_001.tif	191
3	C8_02_3_4_RFP_001.tif	192
129	D1_02_2_1_TagBFP_001.tif	193
80	D1_02_2_2_TagBFP_001.tif	194
91	D1_02_2_3_TagBFP_001.tif	195
115	D1_02_2_4_TagBFP_001.tif	196
1	D1_02_3_1_RFP_001.tif	197
2	D1_02_3_2_RFP_001.tif	198
1	D1_02_3_3_RFP_001.tif	199
0	D1_02_3_4_RFP_001.tif	200
149	D2_02_2_1_TagBFP_001.tif	201
163	D2_02_2_2_TagBFP_001.tif	202
179	D2_02_2_3_TagBFP_001.tif	203
118	D2_02_2_4_TagBFP_001.tif	204
1	D2_02_3_1_RFP_001.tif	205
1	D2_02_3_2_RFP_001.tif	206
2	D2_02_3_3_RFP_001.tif	207
1	D2_02_3_4_RFP_001.tif	208
175	D3_02_2_1_TagBFP_001.tif	209
144	D3_02_2_2_TagBFP_001.tif	210
155	D3_02_2_3_TagBFP_001.tif	211
117	D3_02_2_4_TagBFP_001.tif	212
0	D3_02_3_1_RFP_001.tif	213
2	D3_02_3_2_RFP_001.tif	214
1	D3_02_3_3_RFP_001.tif	215
1	D3_02_3_4_RFP_001.tif	216
133	D4_02_2_1_TagBFP_001.tif	217
136	D4_02_2_2_TagBFP_001.tif	218
106	D4_02_2_3_TagBFP_001.tif	219
181	D4_02_2_4_TagBFP_001.tif	220
0	D4_02_3_1_RFP_001.tif	221
3	D4_02_3_2_RFP_001.tif	222
0	D4_02_3_3_RFP_001.tif	223
6	D4_02_3_4_RFP_001.tif	224
101	D5_02_2_1_TagBFP_001.tif	225
126	D5_02_2_2_TagBFP_001.tif	226
100	D5_02_2_3_TagBFP_001.tif	227
86	D5_02_2_4_TagBFP_001.tif	228
0	D5_02_3_1_RFP_001.tif	229
3	D5_02_3_2_RFP_001.tif	230
2	D5_02_3_3_RFP_001.tif	231
5	D5_02_3_4_RFP_001.tif	232
90	D6_02_2_1_TagBFP_001.tif	233
99	D6_02_2_2_TagBFP_001.tif	234
98	D6_02_2_3_TagBFP_001.tif	235
75	D6_02_2_4_TagBFP_001.tif	236
0	D6_02_3_1_RFP_001.tif	237
0	D6_02_3_2_RFP_001.tif	238
1	D6_02_3_3_RFP_001.tif	239
1	D6_02_3_4_RFP_001.tif	240
39	D7_02_2_1_TagBFP_001.tif	241
52	D7_02_2_2_TagBFP_001.tif	242
56	D7_02_2_3_TagBFP_001.tif	243
65	D7_02_2_4_TagBFP_001.tif	244
0	D7_02_3_1_RFP_001.tif	245
1	D7_02_3_2_RFP_001.tif	246
1	D7_02_3_3_RFP_001.tif	247
2	D7_02_3_4_RFP_001.tif	248
40	D8_02_2_1_TagBFP_001.tif	249
60	D8_02_2_2_TagBFP_001.tif	250
43	D8_02_2_3_TagBFP_001.tif	251
49	D8_02_2_4_TagBFP_001.tif	252
4	D8_02_3_1_RFP_001.tif	253
17	D8_02_3_2_RFP_001.tif	254
3	D8_02_3_3_RFP_001.tif	255
8	D8_02_3_4_RFP_001.tif	256
198	E1_02_2_1_TagBFP_001.tif	257
179	E1_02_2_2_TagBFP_001.tif	258
193	E1_02_2_3_TagBFP_001.tif	259
142	E1_02_2_4_TagBFP_001.tif	260
3	E1_02_3_1_RFP_001.tif	261
1	E1_02_3_2_RFP_001.tif	262
2	E1_02_3_3_RFP_001.tif	263
2	E1_02_3_4_RFP_001.tif	264
222	E2_02_2_1_TagBFP_001.tif	265
213	E2_02_2_2_TagBFP_001.tif	266
157	E2_02_2_3_TagBFP_001.tif	267
166	E2_02_2_4_TagBFP_001.tif	268
2	E2_02_3_1_RFP_001.tif	269
0	E2_02_3_2_RFP_001.tif	270
1	E2_02_3_3_RFP_001.tif	271
6	E2_02_3_4_RFP_001.tif	272
151	E3_02_2_1_TagBFP_001.tif	273
222	E3_02_2_2_TagBFP_001.tif	274
315	E3_02_2_3_TagBFP_001.tif	275
325	E3_02_2_4_TagBFP_001.tif	276
0	E3_02_3_1_RFP_001.tif	277
1	E3_02_3_2_RFP_001.tif	278
3	E3_02_3_3_RFP_001.tif	279
1	E3_02_3_4_RFP_001.tif	280
155	E4_02_2_1_TagBFP_001.tif	281
188	E4_02_2_2_TagBFP_001.tif	282
166	E4_02_2_3_TagBFP_001.tif	283
222	E4_02_2_4_TagBFP_001.tif	284
0	E4_02_3_1_RFP_001.tif	285
4	E4_02_3_2_RFP_001.tif	286
1	E4_02_3_3_RFP_001.tif	287
0	E4_02_3_4_RFP_001.tif	288
126	E5_02_1_1_TagBFP_001.tif	289
136	E5_02_1_2_TagBFP_001.tif	290
169	E5_02_1_3_TagBFP_001.tif	291
183	E5_02_1_4_TagBFP_001.tif	292
0	E5_02_3_1_RFP_001.tif	293
1	E5_02_3_2_RFP_001.tif	294
0	E5_02_3_3_RFP_001.tif	295
3	E5_02_3_4_RFP_001.tif	296
149	E6_02_1_1_TagBFP_001.tif	297
120	E6_02_1_2_TagBFP_001.tif	298
112	E6_02_1_3_TagBFP_001.tif	299
194	E6_02_1_4_TagBFP_001.tif	300
1	E6_02_2_1_RFP_001.tif	301
3	E6_02_2_2_RFP_001.tif	302
2	E6_02_2_3_RFP_001.tif	303
8	E6_02_2_4_RFP_001.tif	304
66	E7_02_1_1_TagBFP_001.tif	305
88	E7_02_1_2_TagBFP_001.tif	306
75	E7_02_1_3_TagBFP_001.tif	307
69	E7_02_1_4_TagBFP_001.tif	308
0	E7_02_3_1_RFP_001.tif	309
4	E7_02_3_2_RFP_001.tif	310
2	E7_02_3_3_RFP_001.tif	311
5	E7_02_3_4_RFP_001.tif	312
51	E8_02_1_1_TagBFP_001.tif	313
48	E8_02_1_2_TagBFP_001.tif	314
37	E8_02_1_3_TagBFP_001.tif	315
53	E8_02_1_4_TagBFP_001.tif	316
3	E8_02_3_1_RFP_001.tif	317
19	E8_02_3_2_RFP_001.tif	318
7	E8_02_3_3_RFP_001.tif	319
21	E8_02_3_4_RFP_001.tif	320
197	F1_02_2_1_TagBFP_001.tif	321
215	F1_02_2_2_TagBFP_001.tif	322
293	F1_02_2_3_TagBFP_001.tif	323
173	F1_02_2_4_TagBFP_001.tif	324
4	F1_02_3_1_RFP_001.tif	325
4	F1_02_3_2_RFP_001.tif	326
1	F1_02_3_3_RFP_001.tif	327
6	F1_02_3_4_RFP_001.tif	328
231	F2_02_2_1_TagBFP_001.tif	329
201	F2_02_2_2_TagBFP_001.tif	330
289	F2_02_2_3_TagBFP_001.tif	331
228	F2_02_2_4_TagBFP_001.tif	332
0	F2_02_3_1_RFP_001.tif	333
2	F2_02_3_2_RFP_001.tif	334
0	F2_02_3_3_RFP_001.tif	335
5	F2_02_3_4_RFP_001.tif	336
194	F3_02_2_1_TagBFP_001.tif	337
250	F3_02_2_2_TagBFP_001.tif	338
276	F3_02_2_3_TagBFP_001.tif	339
317	F3_02_2_4_TagBFP_001.tif	340
0	F3_02_3_1_RFP_001.tif	341
6	F3_02_3_2_RFP_001.tif	342
3	F3_02_3_3_RFP_001.tif	343
5	F3_02_3_4_RFP_001.tif	344
245	F4_02_1_1_TagBFP_001.tif	345
248	F4_02_1_2_TagBFP_001.tif	346
259	F4_02_1_3_TagBFP_001.tif	347
246	F4_02_1_4_TagBFP_001.tif	348
0	F4_02_3_1_RFP_001.tif	349
3	F4_02_3_2_RFP_001.tif	350
1	F4_02_3_3_RFP_001.tif	351
4	F4_02_3_4_RFP_001.tif	352
110	F5_02_1_1_TagBFP_001.tif	353
108	F5_02_1_2_TagBFP_001.tif	354
220	F5_02_1_3_TagBFP_001.tif	355
196	F5_02_1_4_TagBFP_001.tif	356
1	F5_02_2_1_RFP_001.tif	357
3	F5_02_2_2_RFP_001.tif	358
3	F5_02_2_3_RFP_001.tif	359
8	F5_02_2_4_RFP_001.tif	360
108	F6_02_1_1_TagBFP_001.tif	361
119	F6_02_1_2_TagBFP_001.tif	362
165	F6_02_1_3_TagBFP_001.tif	363
149	F6_02_1_4_TagBFP_001.tif	364
0	F6_02_2_1_RFP_001.tif	365
3	F6_02_2_2_RFP_001.tif	366
3	F6_02_2_3_RFP_001.tif	367
7	F6_02_2_4_RFP_001.tif	368
49	F7_02_1_1_TagBFP_001.tif	369
92	F7_02_1_2_TagBFP_001.tif	370
82	F7_02_1_3_TagBFP_001.tif	371
130	F7_02_1_4_TagBFP_001.tif	372
1	F7_02_2_1_RFP_001.tif	373
14	F7_02_2_2_RFP_001.tif	374
9	F7_02_2_3_RFP_001.tif	375
18	F7_02_2_4_RFP_001.tif	376
37	F8_02_1_1_TagBFP_001.tif	377
75	F8_02_1_2_TagBFP_001.tif	378
52	F8_02_1_3_TagBFP_001.tif	379
72	F8_02_1_4_TagBFP_001.tif	380
5	F8_02_2_1_RFP_001.tif	381
10	F8_02_2_2_RFP_001.tif	382
2	F8_02_2_3_RFP_001.tif	383
19	F8_02_2_4_RFP_001.tif	384
296	G1_02_2_1_TagBFP_001.tif	385
278	G1_02_2_2_TagBFP_001.tif	386
297	G1_02_2_3_TagBFP_001.tif	387
341	G1_02_2_4_TagBFP_001.tif	388
4	G1_02_3_1_RFP_001.tif	389
1	G1_02_3_2_RFP_001.tif	390
1	G1_02_3_3_RFP_001.tif	391
6	G1_02_3_4_RFP_001.tif	392
214	G2_02_2_1_TagBFP_001.tif	393
383	G2_02_2_2_TagBFP_001.tif	394
384	G2_02_2_3_TagBFP_001.tif	395
351	G2_02_2_4_TagBFP_001.tif	396
3	G2_02_3_1_RFP_001.tif	397
3	G2_02_3_2_RFP_001.tif	398
4	G2_02_3_3_RFP_001.tif	399
7	G2_02_3_4_RFP_001.tif	400
113	G3_02_2_1_TagBFP_001.tif	401
269	G3_02_2_2_TagBFP_001.tif	402
275	G3_02_2_3_TagBFP_001.tif	403
340	G3_02_2_4_TagBFP_001.tif	404
1	G3_02_3_1_RFP_001.tif	405
7	G3_02_3_2_RFP_001.tif	406
1	G3_02_3_3_RFP_001.tif	407
6	G3_02_3_4_RFP_001.tif	408
162	G4_02_1_1_TagBFP_001.tif	409
179	G4_02_1_2_TagBFP_001.tif	410
296	G4_02_1_3_TagBFP_001.tif	411
327	G4_02_1_4_TagBFP_001.tif	412
1	G4_02_3_1_RFP_001.tif	413
0	G4_02_3_2_RFP_001.tif	414
2	G4_02_3_3_RFP_001.tif	415
3	G4_02_3_4_RFP_001.tif	416
228	G5_02_1_1_TagBFP_001.tif	417
193	G5_02_1_2_TagBFP_001.tif	418
238	G5_02_1_3_TagBFP_001.tif	419
266	G5_02_1_4_TagBFP_001.tif	420
0	G5_02_2_1_RFP_001.tif	421
0	G5_02_2_2_RFP_001.tif	422
0	G5_02_2_3_RFP_001.tif	423
3	G5_02_2_4_RFP_001.tif	424
139	G6_02_1_1_TagBFP_001.tif	425
200	G6_02_1_2_TagBFP_001.tif	426
256	G6_02_1_3_TagBFP_001.tif	427
264	G6_02_1_4_TagBFP_001.tif	428
0	G6_02_2_1_RFP_001.tif	429
10	G6_02_2_2_RFP_001.tif	430
2	G6_02_2_3_RFP_001.tif	431
6	G6_02_2_4_RFP_001.tif	432
63	G7_02_1_1_TagBFP_001.tif	433
77	G7_02_1_2_TagBFP_001.tif	434
98	G7_02_1_3_TagBFP_001.tif	435
137	G7_02_1_4_TagBFP_001.tif	436
4	G7_02_2_1_RFP_001.tif	437
9	G7_02_2_2_RFP_001.tif	438
4	G7_02_2_3_RFP_001.tif	439
12	G7_02_2_4_RFP_001.tif	440
51	G8_02_1_1_TagBFP_001.tif	441
58	G8_02_1_2_TagBFP_001.tif	442
53	G8_02_1_3_TagBFP_001.tif	443
105	G8_02_1_4_TagBFP_001.tif	444
14	G8_02_2_1_RFP_001.tif	445
27	G8_02_2_2_RFP_001.tif	446
18	G8_02_2_3_RFP_001.tif	447
53	G8_02_2_4_RFP_001.tif	448
477	H1_02_2_1_TagBFP_001.tif	449
277	H1_02_2_2_TagBFP_001.tif	450
272	H1_02_2_3_TagBFP_001.tif	451
314	H1_02_2_4_TagBFP_001.tif	452
4	H1_02_3_1_RFP_001.tif	453
2	H1_02_3_2_RFP_001.tif	454
2	H1_02_3_3_RFP_001.tif	455
3	H1_02_3_4_RFP_001.tif	456
294	H2_02_2_1_TagBFP_001.tif	457
277	H2_02_2_2_TagBFP_001.tif	458
306	H2_02_2_3_TagBFP_001.tif	459
280	H2_02_2_4_TagBFP_001.tif	460
1	H2_02_3_1_RFP_001.tif	461
6	H2_02_3_2_RFP_001.tif	462
3	H2_02_3_3_RFP_001.tif	463
3	H2_02_3_4_RFP_001.tif	464
273	H3_02_2_1_TagBFP_001.tif	465
234	H3_02_2_2_TagBFP_001.tif	466
387	H3_02_2_3_TagBFP_001.tif	467
350	H3_02_2_4_TagBFP_001.tif	468
1	H3_02_3_1_RFP_001.tif	469
10	H3_02_3_2_RFP_001.tif	470
4	H3_02_3_3_RFP_001.tif	471
8	H3_02_3_4_RFP_001.tif	472
148	H4_02_1_1_TagBFP_001.tif	473
186	H4_02_1_2_TagBFP_001.tif	474
244	H4_02_1_3_TagBFP_001.tif	475
426	H4_02_1_4_TagBFP_001.tif	476
0	H4_02_2_1_RFP_001.tif	477
0	H4_02_2_2_RFP_001.tif	478
0	H4_02_2_3_RFP_001.tif	479
1	H4_02_2_4_RFP_001.tif	480
185	H5_02_1_1_TagBFP_001.tif	481
189	H5_02_1_2_TagBFP_001.tif	482
327	H5_02_1_3_TagBFP_001.tif	483
298	H5_02_1_4_TagBFP_001.tif	484
5	H5_02_2_1_RFP_001.tif	485
5	H5_02_2_2_RFP_001.tif	486
7	H5_02_2_3_RFP_001.tif	487
16	H5_02_2_4_RFP_001.tif	488
146	H6_02_1_1_TagBFP_001.tif	489
193	H6_02_1_2_TagBFP_001.tif	490
239	H6_02_1_3_TagBFP_001.tif	491
236	H6_02_1_4_TagBFP_001.tif	492
0	H6_02_2_1_RFP_001.tif	493
15	H6_02_2_2_RFP_001.tif	494
22	H6_02_2_3_RFP_001.tif	495
208	H6_02_2_4_RFP_001.tif	496
106	H7_02_1_1_TagBFP_001.tif	497
70	H7_02_1_2_TagBFP_001.tif	498
162	H7_02_1_3_TagBFP_001.tif	499
185	H7_02_1_4_TagBFP_001.tif	500
5	H7_02_2_1_RFP_001.tif	501
31	H7_02_2_2_RFP_001.tif	502
15	H7_02_2_3_RFP_001.tif	503
27	H7_02_2_4_RFP_001.tif	504
50	H8_02_1_1_TagBFP_001.tif	505
50	H8_02_1_2_TagBFP_001.tif	506
75	H8_02_1_3_TagBFP_001.tif	507
77	H8_02_1_4_TagBFP_001.tif	508
9	H8_02_2_1_RFP_001.tif	509
40	H8_02_2_2_RFP_001.tif	510
26	H8_02_2_3_RFP_001.tif	511
61	H8_02_2_4_RFP_001.tif	512
