# Supplementary material for: Predicting anti-cancer drug combination responses with a temporal cell state network model
Source: PLoS Comput Biol. 2023 May 1;19(5):e1011082. doi: 10.1371/journal.pcbi.1011082 (PMC10174488; doi:10.1371/journal.pcbi.1011082)
Supplement: S1 Code — (ZIP) [file pcbi.1011082.s001.zip › U251_Image_abem_PD_bio3.csv]

Count_IdentifyPrimaryObjects	FileName_DNA	ImageNumber
4	A1_02_2_1_TagBFP_001.tif	1
13	A1_02_2_2_TagBFP_001.tif	2
5	A1_02_2_3_TagBFP_001.tif	3
18	A1_02_2_4_TagBFP_001.tif	4
3	A1_02_3_1_RFP_001.tif	5
10	A1_02_3_2_RFP_001.tif	6
4	A1_02_3_3_RFP_001.tif	7
18	A1_02_3_4_RFP_001.tif	8
2	A2_02_2_1_TagBFP_001.tif	9
16	A2_02_2_2_TagBFP_001.tif	10
5	A2_02_2_3_TagBFP_001.tif	11
18	A2_02_2_4_TagBFP_001.tif	12
4	A2_02_3_1_RFP_001.tif	13
17	A2_02_3_2_RFP_001.tif	14
7	A2_02_3_3_RFP_001.tif	15
18	A2_02_3_4_RFP_001.tif	16
5	A3_02_2_1_TagBFP_001.tif	17
8	A3_02_2_2_TagBFP_001.tif	18
8	A3_02_2_3_TagBFP_001.tif	19
14	A3_02_2_4_TagBFP_001.tif	20
1	A3_02_3_1_RFP_001.tif	21
12	A3_02_3_2_RFP_001.tif	22
9	A3_02_3_3_RFP_001.tif	23
12	A3_02_3_4_RFP_001.tif	24
1	A4_02_2_1_TagBFP_001.tif	25
6	A4_02_2_2_TagBFP_001.tif	26
9	A4_02_2_3_TagBFP_001.tif	27
16	A4_02_2_4_TagBFP_001.tif	28
2	A4_02_3_1_RFP_001.tif	29
8	A4_02_3_2_RFP_001.tif	30
7	A4_02_3_3_RFP_001.tif	31
15	A4_02_3_4_RFP_001.tif	32
5	A5_02_2_1_TagBFP_001.tif	33
9	A5_02_2_2_TagBFP_001.tif	34
4	A5_02_2_3_TagBFP_001.tif	35
10	A5_02_2_4_TagBFP_001.tif	36
4	A5_02_3_1_RFP_001.tif	37
10	A5_02_3_2_RFP_001.tif	38
7	A5_02_3_3_RFP_001.tif	39
23	A5_02_3_4_RFP_001.tif	40
5	A6_02_2_1_TagBFP_001.tif	41
14	A6_02_2_2_TagBFP_001.tif	42
4	A6_02_2_3_TagBFP_001.tif	43
19	A6_02_2_4_TagBFP_001.tif	44
2	A6_02_3_1_RFP_001.tif	45
15	A6_02_3_2_RFP_001.tif	46
5	A6_02_3_3_RFP_001.tif	47
23	A6_02_3_4_RFP_001.tif	48
7	A7_02_2_1_TagBFP_001.tif	49
9	A7_02_2_2_TagBFP_001.tif	50
3	A7_02_2_3_TagBFP_001.tif	51
15	A7_02_2_4_TagBFP_001.tif	52
3	A7_02_3_1_RFP_001.tif	53
13	A7_02_3_2_RFP_001.tif	54
4	A7_02_3_3_RFP_001.tif	55
15	A7_02_3_4_RFP_001.tif	56
1	A8_02_2_1_TagBFP_001.tif	57
4	A8_02_2_2_TagBFP_001.tif	58
0	A8_02_2_3_TagBFP_001.tif	59
2	A8_02_2_4_TagBFP_001.tif	60
2	A8_02_3_1_RFP_001.tif	61
13	A8_02_3_2_RFP_001.tif	62
4	A8_02_3_3_RFP_001.tif	63
16	A8_02_3_4_RFP_001.tif	64
26	B1_02_2_1_TagBFP_001.tif	65
40	B1_02_2_2_TagBFP_001.tif	66
37	B1_02_2_3_TagBFP_001.tif	67
39	B1_02_2_4_TagBFP_001.tif	68
1	B1_02_3_1_RFP_001.tif	69
0	B1_02_3_2_RFP_001.tif	70
1	B1_02_3_3_RFP_001.tif	71
0	B1_02_3_4_RFP_001.tif	72
58	B2_02_2_1_TagBFP_001.tif	73
41	B2_02_2_2_TagBFP_001.tif	74
36	B2_02_2_3_TagBFP_001.tif	75
57	B2_02_2_4_TagBFP_001.tif	76
0	B2_02_3_1_RFP_001.tif	77
1	B2_02_3_2_RFP_001.tif	78
0	B2_02_3_3_RFP_001.tif	79
4	B2_02_3_4_RFP_001.tif	80
52	B3_02_2_1_TagBFP_001.tif	81
56	B3_02_2_2_TagBFP_001.tif	82
54	B3_02_2_3_TagBFP_001.tif	83
47	B3_02_2_4_TagBFP_001.tif	84
0	B3_02_3_1_RFP_001.tif	85
0	B3_02_3_2_RFP_001.tif	86
0	B3_02_3_3_RFP_001.tif	87
1	B3_02_3_4_RFP_001.tif	88
38	B4_02_2_1_TagBFP_001.tif	89
35	B4_02_2_2_TagBFP_001.tif	90
43	B4_02_2_3_TagBFP_001.tif	91
42	B4_02_2_4_TagBFP_001.tif	92
1	B4_02_3_1_RFP_001.tif	93
0	B4_02_3_2_RFP_001.tif	94
0	B4_02_3_3_RFP_001.tif	95
1	B4_02_3_4_RFP_001.tif	96
30	B5_02_2_1_TagBFP_001.tif	97
48	B5_02_2_2_TagBFP_001.tif	98
23	B5_02_2_3_TagBFP_001.tif	99
66	B5_02_2_4_TagBFP_001.tif	100
0	B5_02_3_1_RFP_001.tif	101
1	B5_02_3_2_RFP_001.tif	102
0	B5_02_3_3_RFP_001.tif	103
4	B5_02_3_4_RFP_001.tif	104
17	B6_02_2_1_TagBFP_001.tif	105
28	B6_02_2_2_TagBFP_001.tif	106
55	B6_02_2_3_TagBFP_001.tif	107
52	B6_02_2_4_TagBFP_001.tif	108
0	B6_02_3_1_RFP_001.tif	109
2	B6_02_3_2_RFP_001.tif	110
0	B6_02_3_3_RFP_001.tif	111
4	B6_02_3_4_RFP_001.tif	112
28	B7_02_2_1_TagBFP_001.tif	113
35	B7_02_2_2_TagBFP_001.tif	114
43	B7_02_2_3_TagBFP_001.tif	115
34	B7_02_2_4_TagBFP_001.tif	116
0	B7_02_3_1_RFP_001.tif	117
1	B7_02_3_2_RFP_001.tif	118
2	B7_02_3_3_RFP_001.tif	119
3	B7_02_3_4_RFP_001.tif	120
31	B8_02_2_1_TagBFP_001.tif	121
42	B8_02_2_2_TagBFP_001.tif	122
36	B8_02_2_3_TagBFP_001.tif	123
47	B8_02_2_4_TagBFP_001.tif	124
4	B8_02_3_1_RFP_001.tif	125
5	B8_02_3_2_RFP_001.tif	126
0	B8_02_3_3_RFP_001.tif	127
6	B8_02_3_4_RFP_001.tif	128
48	C1_02_2_1_TagBFP_001.tif	129
53	C1_02_2_2_TagBFP_001.tif	130
91	C1_02_2_3_TagBFP_001.tif	131
93	C1_02_2_4_TagBFP_001.tif	132
0	C1_02_3_1_RFP_001.tif	133
21	C1_02_3_2_RFP_001.tif	134
1	C1_02_3_3_RFP_001.tif	135
0	C1_02_3_4_RFP_001.tif	136
72	C2_02_2_1_TagBFP_001.tif	137
76	C2_02_2_2_TagBFP_001.tif	138
64	C2_02_2_3_TagBFP_001.tif	139
62	C2_02_2_4_TagBFP_001.tif	140
0	C2_02_3_1_RFP_001.tif	141
3	C2_02_3_2_RFP_001.tif	142
0	C2_02_3_3_RFP_001.tif	143
1	C2_02_3_4_RFP_001.tif	144
61	C3_02_2_1_TagBFP_001.tif	145
96	C3_02_2_2_TagBFP_001.tif	146
84	C3_02_2_3_TagBFP_001.tif	147
80	C3_02_2_4_TagBFP_001.tif	148
0	C3_02_3_1_RFP_001.tif	149
1	C3_02_3_2_RFP_001.tif	150
0	C3_02_3_3_RFP_001.tif	151
1	C3_02_3_4_RFP_001.tif	152
40	C4_02_2_1_TagBFP_001.tif	153
60	C4_02_2_2_TagBFP_001.tif	154
68	C4_02_2_3_TagBFP_001.tif	155
97	C4_02_2_4_TagBFP_001.tif	156
0	C4_02_3_1_RFP_001.tif	157
1	C4_02_3_2_RFP_001.tif	158
0	C4_02_3_3_RFP_001.tif	159
1	C4_02_3_4_RFP_001.tif	160
39	C5_02_2_1_TagBFP_001.tif	161
47	C5_02_2_2_TagBFP_001.tif	162
86	C5_02_2_3_TagBFP_001.tif	163
71	C5_02_2_4_TagBFP_001.tif	164
1	C5_02_3_1_RFP_001.tif	165
0	C5_02_3_2_RFP_001.tif	166
1	C5_02_3_3_RFP_001.tif	167
1	C5_02_3_4_RFP_001.tif	168
65	C6_02_2_1_TagBFP_001.tif	169
26	C6_02_2_2_TagBFP_001.tif	170
48	C6_02_2_3_TagBFP_001.tif	171
47	C6_02_2_4_TagBFP_001.tif	172
0	C6_02_3_1_RFP_001.tif	173
0	C6_02_3_2_RFP_001.tif	174
0	C6_02_3_3_RFP_001.tif	175
1	C6_02_3_4_RFP_001.tif	176
53	C7_02_2_1_TagBFP_001.tif	177
37	C7_02_2_2_TagBFP_001.tif	178
45	C7_02_2_3_TagBFP_001.tif	179
62	C7_02_2_4_TagBFP_001.tif	180
1	C7_02_3_1_RFP_001.tif	181
1	C7_02_3_2_RFP_001.tif	182
0	C7_02_3_3_RFP_001.tif	183
1	C7_02_3_4_RFP_001.tif	184
36	C8_02_2_1_TagBFP_001.tif	185
38	C8_02_2_2_TagBFP_001.tif	186
54	C8_02_2_3_TagBFP_001.tif	187
49	C8_02_2_4_TagBFP_001.tif	188
1	C8_02_3_1_RFP_001.tif	189
4	C8_02_3_2_RFP_001.tif	190
1	C8_02_3_3_RFP_001.tif	191
5	C8_02_3_4_RFP_001.tif	192
105	D1_02_2_1_TagBFP_001.tif	193
77	D1_02_2_2_TagBFP_001.tif	194
151	D1_02_2_3_TagBFP_001.tif	195
144	D1_02_2_4_TagBFP_001.tif	196
0	D1_02_3_1_RFP_001.tif	197
0	D1_02_3_2_RFP_001.tif	198
2	D1_02_3_3_RFP_001.tif	199
0	D1_02_3_4_RFP_001.tif	200
124	D2_02_2_1_TagBFP_001.tif	201
145	D2_02_2_2_TagBFP_001.tif	202
136	D2_02_2_3_TagBFP_001.tif	203
130	D2_02_2_4_TagBFP_001.tif	204
1	D2_02_3_1_RFP_001.tif	205
3	D2_02_3_2_RFP_001.tif	206
2	D2_02_3_3_RFP_001.tif	207
0	D2_02_3_4_RFP_001.tif	208
76	D3_02_2_1_TagBFP_001.tif	209
129	D3_02_2_2_TagBFP_001.tif	210
142	D3_02_2_3_TagBFP_001.tif	211
114	D3_02_2_4_TagBFP_001.tif	212
1	D3_02_3_1_RFP_001.tif	213
4	D3_02_3_2_RFP_001.tif	214
0	D3_02_3_3_RFP_001.tif	215
2	D3_02_3_4_RFP_001.tif	216
56	D4_02_2_1_TagBFP_001.tif	217
120	D4_02_2_2_TagBFP_001.tif	218
89	D4_02_2_3_TagBFP_001.tif	219
104	D4_02_2_4_TagBFP_001.tif	220
0	D4_02_3_1_RFP_001.tif	221
1	D4_02_3_2_RFP_001.tif	222
0	D4_02_3_3_RFP_001.tif	223
0	D4_02_3_4_RFP_001.tif	224
96	D5_02_2_1_TagBFP_001.tif	225
72	D5_02_2_2_TagBFP_001.tif	226
151	D5_02_2_3_TagBFP_001.tif	227
98	D5_02_2_4_TagBFP_001.tif	228
0	D5_02_3_1_RFP_001.tif	229
1	D5_02_3_2_RFP_001.tif	230
0	D5_02_3_3_RFP_001.tif	231
1	D5_02_3_4_RFP_001.tif	232
73	D6_02_2_1_TagBFP_001.tif	233
34	D6_02_2_2_TagBFP_001.tif	234
116	D6_02_2_3_TagBFP_001.tif	235
83	D6_02_2_4_TagBFP_001.tif	236
0	D6_02_3_1_RFP_001.tif	237
1	D6_02_3_2_RFP_001.tif	238
1	D6_02_3_3_RFP_001.tif	239
2	D6_02_3_4_RFP_001.tif	240
58	D7_02_2_1_TagBFP_001.tif	241
36	D7_02_2_2_TagBFP_001.tif	242
57	D7_02_2_3_TagBFP_001.tif	243
48	D7_02_2_4_TagBFP_001.tif	244
0	D7_02_3_1_RFP_001.tif	245
4	D7_02_3_2_RFP_001.tif	246
0	D7_02_3_3_RFP_001.tif	247
2	D7_02_3_4_RFP_001.tif	248
32	D8_02_2_1_TagBFP_001.tif	249
42	D8_02_2_2_TagBFP_001.tif	250
55	D8_02_2_3_TagBFP_001.tif	251
60	D8_02_2_4_TagBFP_001.tif	252
4	D8_02_3_1_RFP_001.tif	253
17	D8_02_3_2_RFP_001.tif	254
4	D8_02_3_3_RFP_001.tif	255
14	D8_02_3_4_RFP_001.tif	256
220	E1_02_2_1_TagBFP_001.tif	257
153	E1_02_2_2_TagBFP_001.tif	258
210	E1_02_2_3_TagBFP_001.tif	259
232	E1_02_2_4_TagBFP_001.tif	260
2	E1_02_3_1_RFP_001.tif	261
2	E1_02_3_2_RFP_001.tif	262
1	E1_02_3_3_RFP_001.tif	263
3	E1_02_3_4_RFP_001.tif	264
222	E2_02_2_1_TagBFP_001.tif	265
218	E2_02_2_2_TagBFP_001.tif	266
276	E2_02_2_3_TagBFP_001.tif	267
157	E2_02_2_4_TagBFP_001.tif	268
0	E2_02_3_1_RFP_001.tif	269
6	E2_02_3_2_RFP_001.tif	270
3	E2_02_3_3_RFP_001.tif	271
2	E2_02_3_4_RFP_001.tif	272
192	E3_02_2_1_TagBFP_001.tif	273
257	E3_02_2_2_TagBFP_001.tif	274
182	E3_02_2_3_TagBFP_001.tif	275
189	E3_02_2_4_TagBFP_001.tif	276
2	E3_02_3_1_RFP_001.tif	277
5	E3_02_3_2_RFP_001.tif	278
0	E3_02_3_3_RFP_001.tif	279
0	E3_02_3_4_RFP_001.tif	280
141	E4_02_2_1_TagBFP_001.tif	281
98	E4_02_2_2_TagBFP_001.tif	282
181	E4_02_2_3_TagBFP_001.tif	283
154	E4_02_2_4_TagBFP_001.tif	284
0	E4_02_3_1_RFP_001.tif	285
0	E4_02_3_2_RFP_001.tif	286
0	E4_02_3_3_RFP_001.tif	287
3	E4_02_3_4_RFP_001.tif	288
142	E5_02_2_1_TagBFP_001.tif	289
150	E5_02_2_2_TagBFP_001.tif	290
165	E5_02_2_3_TagBFP_001.tif	291
143	E5_02_2_4_TagBFP_001.tif	292
0	E5_02_3_1_RFP_001.tif	293
4	E5_02_3_2_RFP_001.tif	294
0	E5_02_3_3_RFP_001.tif	295
1	E5_02_3_4_RFP_001.tif	296
90	E6_02_2_1_TagBFP_001.tif	297
97	E6_02_2_2_TagBFP_001.tif	298
126	E6_02_2_3_TagBFP_001.tif	299
111	E6_02_2_4_TagBFP_001.tif	300
0	E6_02_3_1_RFP_001.tif	301
3	E6_02_3_2_RFP_001.tif	302
0	E6_02_3_3_RFP_001.tif	303
2	E6_02_3_4_RFP_001.tif	304
58	E7_02_2_1_TagBFP_001.tif	305
66	E7_02_2_2_TagBFP_001.tif	306
116	E7_02_2_3_TagBFP_001.tif	307
76	E7_02_2_4_TagBFP_001.tif	308
1	E7_02_3_1_RFP_001.tif	309
1	E7_02_3_2_RFP_001.tif	310
2	E7_02_3_3_RFP_001.tif	311
7	E7_02_3_4_RFP_001.tif	312
60	E8_02_2_1_TagBFP_001.tif	313
47	E8_02_2_2_TagBFP_001.tif	314
30	E8_02_2_3_TagBFP_001.tif	315
58	E8_02_2_4_TagBFP_001.tif	316
16	E8_02_3_1_RFP_001.tif	317
22	E8_02_3_2_RFP_001.tif	318
8	E8_02_3_3_RFP_001.tif	319
25	E8_02_3_4_RFP_001.tif	320
326	F1_02_2_1_TagBFP_001.tif	321
243	F1_02_2_2_TagBFP_001.tif	322
312	F1_02_2_3_TagBFP_001.tif	323
309	F1_02_2_4_TagBFP_001.tif	324
1	F1_02_3_1_RFP_001.tif	325
4	F1_02_3_2_RFP_001.tif	326
1	F1_02_3_3_RFP_001.tif	327
4	F1_02_3_4_RFP_001.tif	328
308	F2_02_2_1_TagBFP_001.tif	329
293	F2_02_2_2_TagBFP_001.tif	330
289	F2_02_2_3_TagBFP_001.tif	331
226	F2_02_2_4_TagBFP_001.tif	332
3	F2_02_3_1_RFP_001.tif	333
4	F2_02_3_2_RFP_001.tif	334
1	F2_02_3_3_RFP_001.tif	335
3	F2_02_3_4_RFP_001.tif	336
237	F3_02_2_1_TagBFP_001.tif	337
238	F3_02_2_2_TagBFP_001.tif	338
423	F3_02_2_3_TagBFP_001.tif	339
364	F3_02_2_4_TagBFP_001.tif	340
3	F3_02_3_1_RFP_001.tif	341
12	F3_02_3_2_RFP_001.tif	342
1	F3_02_3_3_RFP_001.tif	343
1	F3_02_3_4_RFP_001.tif	344
192	F4_02_2_1_TagBFP_001.tif	345
428	F4_02_2_2_TagBFP_001.tif	346
190	F4_02_2_3_TagBFP_001.tif	347
348	F4_02_2_4_TagBFP_001.tif	348
0	F4_02_3_1_RFP_001.tif	349
6	F4_02_3_2_RFP_001.tif	350
1	F4_02_3_3_RFP_001.tif	351
7	F4_02_3_4_RFP_001.tif	352
142	F5_02_2_1_TagBFP_001.tif	353
227	F5_02_2_2_TagBFP_001.tif	354
198	F5_02_2_3_TagBFP_001.tif	355
281	F5_02_2_4_TagBFP_001.tif	356
2	F5_02_3_1_RFP_001.tif	357
6	F5_02_3_2_RFP_001.tif	358
0	F5_02_3_3_RFP_001.tif	359
3	F5_02_3_4_RFP_001.tif	360
119	F6_02_2_1_TagBFP_001.tif	361
79	F6_02_2_2_TagBFP_001.tif	362
145	F6_02_2_3_TagBFP_001.tif	363
180	F6_02_2_4_TagBFP_001.tif	364
2	F6_02_3_1_RFP_001.tif	365
1	F6_02_3_2_RFP_001.tif	366
0	F6_02_3_3_RFP_001.tif	367
2	F6_02_3_4_RFP_001.tif	368
122	F7_02_2_1_TagBFP_001.tif	369
74	F7_02_2_2_TagBFP_001.tif	370
135	F7_02_2_3_TagBFP_001.tif	371
126	F7_02_2_4_TagBFP_001.tif	372
2	F7_02_3_1_RFP_001.tif	373
10	F7_02_3_2_RFP_001.tif	374
2	F7_02_3_3_RFP_001.tif	375
10	F7_02_3_4_RFP_001.tif	376
83	F8_02_2_1_TagBFP_001.tif	377
58	F8_02_2_2_TagBFP_001.tif	378
81	F8_02_2_3_TagBFP_001.tif	379
78	F8_02_2_4_TagBFP_001.tif	380
20	F8_02_3_1_RFP_001.tif	381
37	F8_02_3_2_RFP_001.tif	382
20	F8_02_3_3_RFP_001.tif	383
57	F8_02_3_4_RFP_001.tif	384
182	G1_02_2_1_TagBFP_001.tif	385
244	G1_02_2_2_TagBFP_001.tif	386
307	G1_02_2_3_TagBFP_001.tif	387
308	G1_02_2_4_TagBFP_001.tif	388
0	G1_02_3_1_RFP_001.tif	389
6	G1_02_3_2_RFP_001.tif	390
0	G1_02_3_3_RFP_001.tif	391
10	G1_02_3_4_RFP_001.tif	392
283	G2_02_2_1_TagBFP_001.tif	393
323	G2_02_2_2_TagBFP_001.tif	394
428	G2_02_2_3_TagBFP_001.tif	395
343	G2_02_2_4_TagBFP_001.tif	396
2	G2_02_3_1_RFP_001.tif	397
4	G2_02_3_2_RFP_001.tif	398
5	G2_02_3_3_RFP_001.tif	399
3	G2_02_3_4_RFP_001.tif	400
297	G3_02_2_1_TagBFP_001.tif	401
288	G3_02_2_2_TagBFP_001.tif	402
412	G3_02_2_3_TagBFP_001.tif	403
572	G3_02_2_4_TagBFP_001.tif	404
2	G3_02_3_1_RFP_001.tif	405
2	G3_02_3_2_RFP_001.tif	406
2	G3_02_3_3_RFP_001.tif	407
11	G3_02_3_4_RFP_001.tif	408
238	G4_02_2_1_TagBFP_001.tif	409
361	G4_02_2_2_TagBFP_001.tif	410
267	G4_02_2_3_TagBFP_001.tif	411
382	G4_02_2_4_TagBFP_001.tif	412
2	G4_02_3_1_RFP_001.tif	413
5	G4_02_3_2_RFP_001.tif	414
0	G4_02_3_3_RFP_001.tif	415
3	G4_02_3_4_RFP_001.tif	416
130	G5_02_2_1_TagBFP_001.tif	417
231	G5_02_2_2_TagBFP_001.tif	418
330	G5_02_2_3_TagBFP_001.tif	419
237	G5_02_2_4_TagBFP_001.tif	420
1	G5_02_3_1_RFP_001.tif	421
1	G5_02_3_2_RFP_001.tif	422
4	G5_02_3_3_RFP_001.tif	423
5	G5_02_3_4_RFP_001.tif	424
214	G6_02_2_1_TagBFP_001.tif	425
141	G6_02_2_2_TagBFP_001.tif	426
216	G6_02_2_3_TagBFP_001.tif	427
122	G6_02_2_4_TagBFP_001.tif	428
0	G6_02_3_1_RFP_001.tif	429
1	G6_02_3_2_RFP_001.tif	430
1	G6_02_3_3_RFP_001.tif	431
1	G6_02_3_4_RFP_001.tif	432
79	G7_02_2_1_TagBFP_001.tif	433
96	G7_02_2_2_TagBFP_001.tif	434
118	G7_02_2_3_TagBFP_001.tif	435
82	G7_02_2_4_TagBFP_001.tif	436
0	G7_02_3_1_RFP_001.tif	437
1	G7_02_3_2_RFP_001.tif	438
6	G7_02_3_3_RFP_001.tif	439
8	G7_02_3_4_RFP_001.tif	440
62	G8_02_2_1_TagBFP_001.tif	441
80	G8_02_2_2_TagBFP_001.tif	442
70	G8_02_2_3_TagBFP_001.tif	443
68	G8_02_2_4_TagBFP_001.tif	444
10	G8_02_3_1_RFP_001.tif	445
41	G8_02_3_2_RFP_001.tif	446
9	G8_02_3_3_RFP_001.tif	447
39	G8_02_3_4_RFP_001.tif	448
241	H1_02_2_1_TagBFP_001.tif	449
287	H1_02_2_2_TagBFP_001.tif	450
410	H1_02_2_3_TagBFP_001.tif	451
295	H1_02_2_4_TagBFP_001.tif	452
2	H1_02_3_1_RFP_001.tif	453
5	H1_02_3_2_RFP_001.tif	454
1	H1_02_3_3_RFP_001.tif	455
5	H1_02_3_4_RFP_001.tif	456
214	H2_02_2_1_TagBFP_001.tif	457
298	H2_02_2_2_TagBFP_001.tif	458
152	H2_02_2_3_TagBFP_001.tif	459
443	H2_02_2_4_TagBFP_001.tif	460
1	H2_02_3_1_RFP_001.tif	461
7	H2_02_3_2_RFP_001.tif	462
3	H2_02_3_3_RFP_001.tif	463
8	H2_02_3_4_RFP_001.tif	464
155	H3_02_2_1_TagBFP_001.tif	465
320	H3_02_2_2_TagBFP_001.tif	466
273	H3_02_2_3_TagBFP_001.tif	467
398	H3_02_2_4_TagBFP_001.tif	468
1	H3_02_3_1_RFP_001.tif	469
3	H3_02_3_2_RFP_001.tif	470
2	H3_02_3_3_RFP_001.tif	471
3	H3_02_3_4_RFP_001.tif	472
160	H4_02_2_1_TagBFP_001.tif	473
178	H4_02_2_2_TagBFP_001.tif	474
261	H4_02_2_3_TagBFP_001.tif	475
287	H4_02_2_4_TagBFP_001.tif	476
2	H4_02_3_1_RFP_001.tif	477
1	H4_02_3_2_RFP_001.tif	478
2	H4_02_3_3_RFP_001.tif	479
7	H4_02_3_4_RFP_001.tif	480
177	H5_02_2_1_TagBFP_001.tif	481
206	H5_02_2_2_TagBFP_001.tif	482
337	H5_02_2_3_TagBFP_001.tif	483
213	H5_02_2_4_TagBFP_001.tif	484
0	H5_02_3_1_RFP_001.tif	485
3	H5_02_3_2_RFP_001.tif	486
1	H5_02_3_3_RFP_001.tif	487
10	H5_02_3_4_RFP_001.tif	488
113	H6_02_2_1_TagBFP_001.tif	489
132	H6_02_2_2_TagBFP_001.tif	490
183	H6_02_2_3_TagBFP_001.tif	491
121	H6_02_2_4_TagBFP_001.tif	492
1	H6_02_3_1_RFP_001.tif	493
5	H6_02_3_2_RFP_001.tif	494
2	H6_02_3_3_RFP_001.tif	495
6	H6_02_3_4_RFP_001.tif	496
70	H7_02_2_1_TagBFP_001.tif	497
61	H7_02_2_2_TagBFP_001.tif	498
112	H7_02_2_3_TagBFP_001.tif	499
102	H7_02_2_4_TagBFP_001.tif	500
0	H7_02_3_1_RFP_001.tif	501
4	H7_02_3_2_RFP_001.tif	502
1	H7_02_3_3_RFP_001.tif	503
7	H7_02_3_4_RFP_001.tif	504
63	H8_02_2_1_TagBFP_001.tif	505
33	H8_02_2_2_TagBFP_001.tif	506
114	H8_02_2_3_TagBFP_001.tif	507
69	H8_02_2_4_TagBFP_001.tif	508
15	H8_02_3_1_RFP_001.tif	509
23	H8_02_3_2_RFP_001.tif	510
9	H8_02_3_3_RFP_001.tif	511
37	H8_02_3_4_RFP_001.tif	512
