# Supplementary material for: Predicting anti-cancer drug combination responses with a temporal cell state network model
Source: PLoS Comput Biol. 2023 May 1;19(5):e1011082. doi: 10.1371/journal.pcbi.1011082 (PMC10174488; doi:10.1371/journal.pcbi.1011082)
Supplement: S1 Code — (ZIP) [file pcbi.1011082.s001.zip › U251_Image_abem_TAK_bio1.csv]

Count_IdentifyPrimaryObjects	FileName_DNA	ImageNumber
62	A1_02_1_1_TagBFP_001.tif	1
69	A1_02_1_2_TagBFP_001.tif	2
63	A1_02_1_3_TagBFP_001.tif	3
68	A1_02_1_4_TagBFP_001.tif	4
3	A1_02_2_1_RFP_001.tif	5
8	A1_02_2_2_RFP_001.tif	6
2	A1_02_2_3_RFP_001.tif	7
12	A1_02_2_4_RFP_001.tif	8
63	A2_02_1_1_TagBFP_001.tif	9
49	A2_02_1_2_TagBFP_001.tif	10
61	A2_02_1_3_TagBFP_001.tif	11
45	A2_02_1_4_TagBFP_001.tif	12
1	A2_02_2_1_RFP_001.tif	13
6	A2_02_2_2_RFP_001.tif	14
1	A2_02_2_3_RFP_001.tif	15
3	A2_02_2_4_RFP_001.tif	16
70	A3_02_1_1_TagBFP_001.tif	17
85	A3_02_1_2_TagBFP_001.tif	18
69	A3_02_1_3_TagBFP_001.tif	19
70	A3_02_1_4_TagBFP_001.tif	20
1	A3_02_2_1_RFP_001.tif	21
1	A3_02_2_2_RFP_001.tif	22
1	A3_02_2_3_RFP_001.tif	23
3	A3_02_2_4_RFP_001.tif	24
38	A4_02_1_1_TagBFP_001.tif	25
60	A4_02_1_2_TagBFP_001.tif	26
37	A4_02_1_3_TagBFP_001.tif	27
75	A4_02_1_4_TagBFP_001.tif	28
1	A4_02_2_1_RFP_001.tif	29
10	A4_02_2_2_RFP_001.tif	30
1	A4_02_2_3_RFP_001.tif	31
6	A4_02_2_4_RFP_001.tif	32
34	A5_02_1_1_TagBFP_001.tif	33
55	A5_02_1_2_TagBFP_001.tif	34
60	A5_02_1_3_TagBFP_001.tif	35
61	A5_02_1_4_TagBFP_001.tif	36
1	A5_02_2_1_RFP_001.tif	37
2	A5_02_2_2_RFP_001.tif	38
1	A5_02_2_3_RFP_001.tif	39
3	A5_02_2_4_RFP_001.tif	40
71	A6_02_1_1_TagBFP_001.tif	41
48	A6_02_1_2_TagBFP_001.tif	42
64	A6_02_1_3_TagBFP_001.tif	43
42	A6_02_1_4_TagBFP_001.tif	44
2	A6_02_2_1_RFP_001.tif	45
8	A6_02_2_2_RFP_001.tif	46
0	A6_02_2_3_RFP_001.tif	47
3	A6_02_2_4_RFP_001.tif	48
38	A7_02_1_1_TagBFP_001.tif	49
44	A7_02_1_2_TagBFP_001.tif	50
64	A7_02_1_3_TagBFP_001.tif	51
42	A7_02_1_4_TagBFP_001.tif	52
5	A7_02_2_1_RFP_001.tif	53
4	A7_02_2_2_RFP_001.tif	54
4	A7_02_2_3_RFP_001.tif	55
11	A7_02_2_4_RFP_001.tif	56
59	A8_02_1_1_TagBFP_001.tif	57
30	A8_02_1_2_TagBFP_001.tif	58
52	A8_02_1_3_TagBFP_001.tif	59
41	A8_02_1_4_TagBFP_001.tif	60
7	A8_02_2_1_RFP_001.tif	61
9	A8_02_2_2_RFP_001.tif	62
2	A8_02_2_3_RFP_001.tif	63
14	A8_02_2_4_RFP_001.tif	64
82	B1_02_1_1_TagBFP_001.tif	65
84	B1_02_1_2_TagBFP_001.tif	66
100	B1_02_1_3_TagBFP_001.tif	67
120	B1_02_1_4_TagBFP_001.tif	68
0	B1_02_2_1_RFP_001.tif	69
5	B1_02_2_2_RFP_001.tif	70
1	B1_02_2_3_RFP_001.tif	71
4	B1_02_2_4_RFP_001.tif	72
163	B2_02_1_1_TagBFP_001.tif	73
126	B2_02_1_2_TagBFP_001.tif	74
156	B2_02_1_3_TagBFP_001.tif	75
132	B2_02_1_4_TagBFP_001.tif	76
0	B2_02_2_1_RFP_001.tif	77
4	B2_02_2_2_RFP_001.tif	78
1	B2_02_2_3_RFP_001.tif	79
6	B2_02_2_4_RFP_001.tif	80
81	B3_02_1_1_TagBFP_001.tif	81
108	B3_02_1_2_TagBFP_001.tif	82
70	B3_02_1_3_TagBFP_001.tif	83
84	B3_02_1_4_TagBFP_001.tif	84
0	B3_02_2_1_RFP_001.tif	85
1	B3_02_2_2_RFP_001.tif	86
2	B3_02_2_3_RFP_001.tif	87
7	B3_02_2_4_RFP_001.tif	88
115	B4_02_1_1_TagBFP_001.tif	89
137	B4_02_1_2_TagBFP_001.tif	90
117	B4_02_1_3_TagBFP_001.tif	91
115	B4_02_1_4_TagBFP_001.tif	92
1	B4_02_2_1_RFP_001.tif	93
3	B4_02_2_2_RFP_001.tif	94
3	B4_02_2_3_RFP_001.tif	95
1	B4_02_2_4_RFP_001.tif	96
138	B5_02_1_1_TagBFP_001.tif	97
105	B5_02_1_2_TagBFP_001.tif	98
121	B5_02_1_3_TagBFP_001.tif	99
117	B5_02_1_4_TagBFP_001.tif	100
1	B5_02_2_1_RFP_001.tif	101
1	B5_02_2_2_RFP_001.tif	102
0	B5_02_2_3_RFP_001.tif	103
2	B5_02_2_4_RFP_001.tif	104
104	B6_02_1_1_TagBFP_001.tif	105
116	B6_02_1_2_TagBFP_001.tif	106
118	B6_02_1_3_TagBFP_001.tif	107
137	B6_02_1_4_TagBFP_001.tif	108
0	B6_02_2_1_RFP_001.tif	109
5	B6_02_2_2_RFP_001.tif	110
2	B6_02_2_3_RFP_001.tif	111
3	B6_02_2_4_RFP_001.tif	112
61	B7_02_1_1_TagBFP_001.tif	113
57	B7_02_1_2_TagBFP_001.tif	114
90	B7_02_1_3_TagBFP_001.tif	115
108	B7_02_1_4_TagBFP_001.tif	116
4	B7_02_2_1_RFP_001.tif	117
7	B7_02_2_2_RFP_001.tif	118
2	B7_02_2_3_RFP_001.tif	119
23	B7_02_2_4_RFP_001.tif	120
48	B8_02_1_1_TagBFP_001.tif	121
44	B8_02_1_2_TagBFP_001.tif	122
53	B8_02_1_3_TagBFP_001.tif	123
65	B8_02_1_4_TagBFP_001.tif	124
4	B8_02_2_1_RFP_001.tif	125
10	B8_02_2_2_RFP_001.tif	126
6	B8_02_2_3_RFP_001.tif	127
19	B8_02_2_4_RFP_001.tif	128
212	C1_02_1_1_TagBFP_001.tif	129
151	C1_02_1_2_TagBFP_001.tif	130
280	C1_02_1_3_TagBFP_001.tif	131
174	C1_02_1_4_TagBFP_001.tif	132
2	C1_02_2_1_RFP_001.tif	133
3	C1_02_2_2_RFP_001.tif	134
3	C1_02_2_3_RFP_001.tif	135
7	C1_02_2_4_RFP_001.tif	136
208	C2_02_1_1_TagBFP_001.tif	137
165	C2_02_1_2_TagBFP_001.tif	138
247	C2_02_1_3_TagBFP_001.tif	139
200	C2_02_1_4_TagBFP_001.tif	140
1	C2_02_2_1_RFP_001.tif	141
8	C2_02_2_2_RFP_001.tif	142
1	C2_02_2_3_RFP_001.tif	143
9	C2_02_2_4_RFP_001.tif	144
147	C3_02_1_1_TagBFP_001.tif	145
239	C3_02_1_2_TagBFP_001.tif	146
144	C3_02_1_3_TagBFP_001.tif	147
242	C3_02_1_4_TagBFP_001.tif	148
1	C3_02_2_1_RFP_001.tif	149
6	C3_02_2_2_RFP_001.tif	150
1	C3_02_2_3_RFP_001.tif	151
5	C3_02_2_4_RFP_001.tif	152
241	C4_02_1_1_TagBFP_001.tif	153
187	C4_02_1_2_TagBFP_001.tif	154
172	C4_02_1_3_TagBFP_001.tif	155
193	C4_02_1_4_TagBFP_001.tif	156
3	C4_02_2_1_RFP_001.tif	157
1	C4_02_2_2_RFP_001.tif	158
3	C4_02_2_3_RFP_001.tif	159
4	C4_02_2_4_RFP_001.tif	160
265	C5_02_1_1_TagBFP_001.tif	161
255	C5_02_1_2_TagBFP_001.tif	162
297	C5_02_1_3_TagBFP_001.tif	163
181	C5_02_1_4_TagBFP_001.tif	164
3	C5_02_2_1_RFP_001.tif	165
1	C5_02_2_2_RFP_001.tif	166
3	C5_02_2_3_RFP_001.tif	167
8	C5_02_2_4_RFP_001.tif	168
232	C6_02_1_1_TagBFP_001.tif	169
157	C6_02_1_2_TagBFP_001.tif	170
232	C6_02_1_3_TagBFP_001.tif	171
149	C6_02_1_4_TagBFP_001.tif	172
1	C6_02_2_1_RFP_001.tif	173
6	C6_02_2_2_RFP_001.tif	174
0	C6_02_2_3_RFP_001.tif	175
6	C6_02_2_4_RFP_001.tif	176
97	C7_02_1_1_TagBFP_001.tif	177
124	C7_02_1_2_TagBFP_001.tif	178
141	C7_02_1_3_TagBFP_001.tif	179
155	C7_02_1_4_TagBFP_001.tif	180
8	C7_02_2_1_RFP_001.tif	181
19	C7_02_2_2_RFP_001.tif	182
14	C7_02_2_3_RFP_001.tif	183
21	C7_02_2_4_RFP_001.tif	184
58	C8_02_1_1_TagBFP_001.tif	185
70	C8_02_1_2_TagBFP_001.tif	186
41	C8_02_1_3_TagBFP_001.tif	187
78	C8_02_1_4_TagBFP_001.tif	188
11	C8_02_2_1_RFP_001.tif	189
37	C8_02_2_2_RFP_001.tif	190
10	C8_02_2_3_RFP_001.tif	191
34	C8_02_2_4_RFP_001.tif	192
314	D1_02_1_1_TagBFP_001.tif	193
221	D1_02_1_2_TagBFP_001.tif	194
315	D1_02_1_3_TagBFP_001.tif	195
180	D1_02_1_4_TagBFP_001.tif	196
4	D1_02_2_1_RFP_001.tif	197
10	D1_02_2_2_RFP_001.tif	198
1	D1_02_2_3_RFP_001.tif	199
10	D1_02_2_4_RFP_001.tif	200
447	D2_02_1_1_TagBFP_001.tif	201
330	D2_02_1_2_TagBFP_001.tif	202
262	D2_02_1_3_TagBFP_001.tif	203
242	D2_02_1_4_TagBFP_001.tif	204
4	D2_02_2_1_RFP_001.tif	205
6	D2_02_2_2_RFP_001.tif	206
3	D2_02_2_3_RFP_001.tif	207
7	D2_02_2_4_RFP_001.tif	208
330	D3_02_1_1_TagBFP_001.tif	209
358	D3_02_1_2_TagBFP_001.tif	210
335	D3_02_1_3_TagBFP_001.tif	211
339	D3_02_1_4_TagBFP_001.tif	212
2	D3_02_2_1_RFP_001.tif	213
9	D3_02_2_2_RFP_001.tif	214
2	D3_02_2_3_RFP_001.tif	215
14	D3_02_2_4_RFP_001.tif	216
235	D4_02_1_1_TagBFP_001.tif	217
306	D4_02_1_2_TagBFP_001.tif	218
387	D4_02_1_3_TagBFP_001.tif	219
275	D4_02_1_4_TagBFP_001.tif	220
1	D4_02_2_1_RFP_001.tif	221
4	D4_02_2_2_RFP_001.tif	222
2	D4_02_2_3_RFP_001.tif	223
10	D4_02_2_4_RFP_001.tif	224
251	D5_02_1_1_TagBFP_001.tif	225
323	D5_02_1_2_TagBFP_001.tif	226
250	D5_02_1_3_TagBFP_001.tif	227
299	D5_02_1_4_TagBFP_001.tif	228
1	D5_02_2_1_RFP_001.tif	229
4	D5_02_2_2_RFP_001.tif	230
0	D5_02_2_3_RFP_001.tif	231
8	D5_02_2_4_RFP_001.tif	232
363	D6_02_1_1_TagBFP_001.tif	233
281	D6_02_1_2_TagBFP_001.tif	234
391	D6_02_1_3_TagBFP_001.tif	235
277	D6_02_1_4_TagBFP_001.tif	236
1	D6_02_2_1_RFP_001.tif	237
14	D6_02_2_2_RFP_001.tif	238
6	D6_02_2_3_RFP_001.tif	239
10	D6_02_2_4_RFP_001.tif	240
134	D7_02_1_1_TagBFP_001.tif	241
166	D7_02_1_2_TagBFP_001.tif	242
164	D7_02_1_3_TagBFP_001.tif	243
149	D7_02_1_4_TagBFP_001.tif	244
9	D7_02_2_1_RFP_001.tif	245
33	D7_02_2_2_RFP_001.tif	246
21	D7_02_2_3_RFP_001.tif	247
21	D7_02_2_4_RFP_001.tif	248
65	D8_02_1_1_TagBFP_001.tif	249
52	D8_02_1_2_TagBFP_001.tif	250
43	D8_02_1_3_TagBFP_001.tif	251
80	D8_02_1_4_TagBFP_001.tif	252
16	D8_02_2_1_RFP_001.tif	253
30	D8_02_2_2_RFP_001.tif	254
15	D8_02_2_3_RFP_001.tif	255
45	D8_02_2_4_RFP_001.tif	256
467	E1_02_1_1_TagBFP_001.tif	257
239	E1_02_1_2_TagBFP_001.tif	258
464	E1_02_1_3_TagBFP_001.tif	259
217	E1_02_1_4_TagBFP_001.tif	260
5	E1_02_2_1_RFP_001.tif	261
10	E1_02_2_2_RFP_001.tif	262
2	E1_02_2_3_RFP_001.tif	263
6	E1_02_2_4_RFP_001.tif	264
600	E2_02_1_1_TagBFP_001.tif	265
323	E2_02_1_2_TagBFP_001.tif	266
270	E2_02_1_3_TagBFP_001.tif	267
311	E2_02_1_4_TagBFP_001.tif	268
2	E2_02_2_1_RFP_001.tif	269
8	E2_02_2_2_RFP_001.tif	270
1	E2_02_2_3_RFP_001.tif	271
9	E2_02_2_4_RFP_001.tif	272
380	E3_02_1_1_TagBFP_001.tif	273
432	E3_02_1_2_TagBFP_001.tif	274
499	E3_02_1_3_TagBFP_001.tif	275
318	E3_02_1_4_TagBFP_001.tif	276
4	E3_02_2_1_RFP_001.tif	277
3	E3_02_2_2_RFP_001.tif	278
5	E3_02_2_3_RFP_001.tif	279
6	E3_02_2_4_RFP_001.tif	280
307	E4_02_1_1_TagBFP_001.tif	281
431	E4_02_1_2_TagBFP_001.tif	282
325	E4_02_1_3_TagBFP_001.tif	283
427	E4_02_1_4_TagBFP_001.tif	284
8	E4_02_2_1_RFP_001.tif	285
7	E4_02_2_2_RFP_001.tif	286
9	E4_02_2_3_RFP_001.tif	287
5	E4_02_2_4_RFP_001.tif	288
293	E5_02_1_1_TagBFP_001.tif	289
576	E5_02_1_2_TagBFP_001.tif	290
425	E5_02_1_3_TagBFP_001.tif	291
589	E5_02_1_4_TagBFP_001.tif	292
3	E5_02_2_1_RFP_001.tif	293
10	E5_02_2_2_RFP_001.tif	294
6	E5_02_2_3_RFP_001.tif	295
14	E5_02_2_4_RFP_001.tif	296
450	E6_02_1_1_TagBFP_001.tif	297
296	E6_02_1_2_TagBFP_001.tif	298
484	E6_02_1_3_TagBFP_001.tif	299
423	E6_02_1_4_TagBFP_001.tif	300
7	E6_02_2_1_RFP_001.tif	301
10	E6_02_2_2_RFP_001.tif	302
4	E6_02_2_3_RFP_001.tif	303
12	E6_02_2_4_RFP_001.tif	304
80	E7_02_1_1_TagBFP_001.tif	305
81	E7_02_1_2_TagBFP_001.tif	306
108	E7_02_1_3_TagBFP_001.tif	307
126	E7_02_1_4_TagBFP_001.tif	308
12	E7_02_2_1_RFP_001.tif	309
24	E7_02_2_2_RFP_001.tif	310
16	E7_02_2_3_RFP_001.tif	311
37	E7_02_2_4_RFP_001.tif	312
31	E8_02_1_1_TagBFP_001.tif	313
36	E8_02_1_2_TagBFP_001.tif	314
43	E8_02_1_3_TagBFP_001.tif	315
47	E8_02_1_4_TagBFP_001.tif	316
18	E8_02_2_1_RFP_001.tif	317
29	E8_02_2_2_RFP_001.tif	318
31	E8_02_2_3_RFP_001.tif	319
44	E8_02_2_4_RFP_001.tif	320
601	F1_02_1_1_TagBFP_001.tif	321
461	F1_02_1_2_TagBFP_001.tif	322
516	F1_02_1_3_TagBFP_001.tif	323
413	F1_02_1_4_TagBFP_001.tif	324
1	F1_02_2_1_RFP_001.tif	325
9	F1_02_2_2_RFP_001.tif	326
2	F1_02_2_3_RFP_001.tif	327
12	F1_02_2_4_RFP_001.tif	328
628	F2_02_1_1_TagBFP_001.tif	329
488	F2_02_1_2_TagBFP_001.tif	330
539	F2_02_1_3_TagBFP_001.tif	331
370	F2_02_1_4_TagBFP_001.tif	332
3	F2_02_2_1_RFP_001.tif	333
13	F2_02_2_2_RFP_001.tif	334
2	F2_02_2_3_RFP_001.tif	335
15	F2_02_2_4_RFP_001.tif	336
504	F3_02_1_1_TagBFP_001.tif	337
638	F3_02_1_2_TagBFP_001.tif	338
548	F3_02_1_3_TagBFP_001.tif	339
472	F3_02_1_4_TagBFP_001.tif	340
7	F3_02_2_1_RFP_001.tif	341
9	F3_02_2_2_RFP_001.tif	342
10	F3_02_2_3_RFP_001.tif	343
19	F3_02_2_4_RFP_001.tif	344
391	F4_02_1_1_TagBFP_001.tif	345
618	F4_02_1_2_TagBFP_001.tif	346
449	F4_02_1_3_TagBFP_001.tif	347
381	F4_02_1_4_TagBFP_001.tif	348
5	F4_02_2_1_RFP_001.tif	349
6	F4_02_2_2_RFP_001.tif	350
11	F4_02_2_3_RFP_001.tif	351
13	F4_02_2_4_RFP_001.tif	352
375	F5_02_1_1_TagBFP_001.tif	353
427	F5_02_1_2_TagBFP_001.tif	354
573	F5_02_1_3_TagBFP_001.tif	355
505	F5_02_1_4_TagBFP_001.tif	356
5	F5_02_2_1_RFP_001.tif	357
7	F5_02_2_2_RFP_001.tif	358
6	F5_02_2_3_RFP_001.tif	359
15	F5_02_2_4_RFP_001.tif	360
380	F6_02_1_1_TagBFP_001.tif	361
304	F6_02_1_2_TagBFP_001.tif	362
550	F6_02_1_3_TagBFP_001.tif	363
423	F6_02_1_4_TagBFP_001.tif	364
5	F6_02_2_1_RFP_001.tif	365
15	F6_02_2_2_RFP_001.tif	366
10	F6_02_2_3_RFP_001.tif	367
16	F6_02_2_4_RFP_001.tif	368
72	F7_02_1_1_TagBFP_001.tif	369
133	F7_02_1_2_TagBFP_001.tif	370
114	F7_02_1_3_TagBFP_001.tif	371
244	F7_02_1_4_TagBFP_001.tif	372
10	F7_02_2_1_RFP_001.tif	373
23	F7_02_2_2_RFP_001.tif	374
24	F7_02_2_3_RFP_001.tif	375
56	F7_02_2_4_RFP_001.tif	376
37	F8_02_1_1_TagBFP_001.tif	377
55	F8_02_1_2_TagBFP_001.tif	378
54	F8_02_1_3_TagBFP_001.tif	379
93	F8_02_1_4_TagBFP_001.tif	380
21	F8_02_2_1_RFP_001.tif	381
35	F8_02_2_2_RFP_001.tif	382
38	F8_02_2_3_RFP_001.tif	383
77	F8_02_2_4_RFP_001.tif	384
396	G1_02_1_1_TagBFP_001.tif	385
376	G1_02_1_2_TagBFP_001.tif	386
520	G1_02_1_3_TagBFP_001.tif	387
354	G1_02_1_4_TagBFP_001.tif	388
4	G1_02_2_1_RFP_001.tif	389
8	G1_02_2_2_RFP_001.tif	390
3	G1_02_2_3_RFP_001.tif	391
11	G1_02_2_4_RFP_001.tif	392
479	G2_02_1_1_TagBFP_001.tif	393
386	G2_02_1_2_TagBFP_001.tif	394
639	G2_02_1_3_TagBFP_001.tif	395
462	G2_02_1_4_TagBFP_001.tif	396
3	G2_02_2_1_RFP_001.tif	397
9	G2_02_2_2_RFP_001.tif	398
5	G2_02_2_3_RFP_001.tif	399
14	G2_02_2_4_RFP_001.tif	400
313	G3_02_1_1_TagBFP_001.tif	401
589	G3_02_1_2_TagBFP_001.tif	402
404	G3_02_1_3_TagBFP_001.tif	403
530	G3_02_1_4_TagBFP_001.tif	404
1	G3_02_2_1_RFP_001.tif	405
8	G3_02_2_2_RFP_001.tif	406
3	G3_02_2_3_RFP_001.tif	407
12	G3_02_2_4_RFP_001.tif	408
294	G4_02_1_1_TagBFP_001.tif	409
280	G4_02_1_2_TagBFP_001.tif	410
317	G4_02_1_3_TagBFP_001.tif	411
289	G4_02_1_4_TagBFP_001.tif	412
4	G4_02_2_1_RFP_001.tif	413
8	G4_02_2_2_RFP_001.tif	414
2	G4_02_2_3_RFP_001.tif	415
16	G4_02_2_4_RFP_001.tif	416
285	G5_02_1_1_TagBFP_001.tif	417
395	G5_02_1_2_TagBFP_001.tif	418
399	G5_02_1_3_TagBFP_001.tif	419
411	G5_02_1_4_TagBFP_001.tif	420
2	G5_02_2_1_RFP_001.tif	421
12	G5_02_2_2_RFP_001.tif	422
4	G5_02_2_3_RFP_001.tif	423
13	G5_02_2_4_RFP_001.tif	424
527	G6_02_1_1_TagBFP_001.tif	425
294	G6_02_1_2_TagBFP_001.tif	426
432	G6_02_1_3_TagBFP_001.tif	427
622	G6_02_1_4_TagBFP_001.tif	428
5	G6_02_2_1_RFP_001.tif	429
17	G6_02_2_2_RFP_001.tif	430
6	G6_02_2_3_RFP_001.tif	431
14	G6_02_2_4_RFP_001.tif	432
151	G7_02_1_1_TagBFP_001.tif	433
121	G7_02_1_2_TagBFP_001.tif	434
163	G7_02_1_3_TagBFP_001.tif	435
225	G7_02_1_4_TagBFP_001.tif	436
9	G7_02_2_1_RFP_001.tif	437
42	G7_02_2_2_RFP_001.tif	438
18	G7_02_2_3_RFP_001.tif	439
69	G7_02_2_4_RFP_001.tif	440
28	G8_02_1_1_TagBFP_001.tif	441
46	G8_02_1_2_TagBFP_001.tif	442
42	G8_02_1_3_TagBFP_001.tif	443
88	G8_02_1_4_TagBFP_001.tif	444
14	G8_02_2_1_RFP_001.tif	445
36	G8_02_2_2_RFP_001.tif	446
29	G8_02_2_3_RFP_001.tif	447
85	G8_02_2_4_RFP_001.tif	448
357	H1_02_1_1_TagBFP_001.tif	449
367	H1_02_1_2_TagBFP_001.tif	450
701	H1_02_1_3_TagBFP_001.tif	451
385	H1_02_1_4_TagBFP_001.tif	452
3	H1_02_2_1_RFP_001.tif	453
10	H1_02_2_2_RFP_001.tif	454
6	H1_02_2_3_RFP_001.tif	455
17	H1_02_2_4_RFP_001.tif	456
485	H2_02_1_1_TagBFP_001.tif	457
351	H2_02_1_2_TagBFP_001.tif	458
669	H2_02_1_3_TagBFP_001.tif	459
446	H2_02_1_4_TagBFP_001.tif	460
2	H2_02_2_1_RFP_001.tif	461
12	H2_02_2_2_RFP_001.tif	462
5	H2_02_2_3_RFP_001.tif	463
20	H2_02_2_4_RFP_001.tif	464
266	H3_02_1_1_TagBFP_001.tif	465
337	H3_02_1_2_TagBFP_001.tif	466
483	H3_02_1_3_TagBFP_001.tif	467
456	H3_02_1_4_TagBFP_001.tif	468
1	H3_02_2_1_RFP_001.tif	469
5	H3_02_2_2_RFP_001.tif	470
4	H3_02_2_3_RFP_001.tif	471
1	H3_02_2_4_RFP_001.tif	472
334	H4_02_1_1_TagBFP_001.tif	473
364	H4_02_1_2_TagBFP_001.tif	474
464	H4_02_1_3_TagBFP_001.tif	475
422	H4_02_1_4_TagBFP_001.tif	476
2	H4_02_2_1_RFP_001.tif	477
10	H4_02_2_2_RFP_001.tif	478
2	H4_02_2_3_RFP_001.tif	479
17	H4_02_2_4_RFP_001.tif	480
250	H5_02_1_1_TagBFP_001.tif	481
434	H5_02_1_2_TagBFP_001.tif	482
661	H5_02_1_3_TagBFP_001.tif	483
634	H5_02_1_4_TagBFP_001.tif	484
9	H5_02_2_1_RFP_001.tif	485
16	H5_02_2_2_RFP_001.tif	486
6	H5_02_2_3_RFP_001.tif	487
19	H5_02_2_4_RFP_001.tif	488
321	H6_02_1_1_TagBFP_001.tif	489
358	H6_02_1_2_TagBFP_001.tif	490
435	H6_02_1_3_TagBFP_001.tif	491
406	H6_02_1_4_TagBFP_001.tif	492
2	H6_02_2_1_RFP_001.tif	493
16	H6_02_2_2_RFP_001.tif	494
7	H6_02_2_3_RFP_001.tif	495
18	H6_02_2_4_RFP_001.tif	496
81	H7_02_1_1_TagBFP_001.tif	497
109	H7_02_1_2_TagBFP_001.tif	498
148	H7_02_1_3_TagBFP_001.tif	499
146	H7_02_1_4_TagBFP_001.tif	500
22	H7_02_2_1_RFP_001.tif	501
33	H7_02_2_2_RFP_001.tif	502
15	H7_02_2_3_RFP_001.tif	503
65	H7_02_2_4_RFP_001.tif	504
31	H8_02_1_1_TagBFP_001.tif	505
41	H8_02_1_2_TagBFP_001.tif	506
50	H8_02_1_3_TagBFP_001.tif	507
104	H8_02_1_4_TagBFP_001.tif	508
19	H8_02_2_1_RFP_001.tif	509
31	H8_02_2_2_RFP_001.tif	510
30	H8_02_2_3_RFP_001.tif	511
91	H8_02_2_4_RFP_001.tif	512
