# Supplementary material for: Predicting anti-cancer drug combination responses with a temporal cell state network model
Source: PLoS Comput Biol. 2023 May 1;19(5):e1011082. doi: 10.1371/journal.pcbi.1011082 (PMC10174488; doi:10.1371/journal.pcbi.1011082)
Supplement: S1 Code — (ZIP) [file pcbi.1011082.s001.zip › U251_Image_abem_TAK_bio2.csv]

Count_IdentifyPrimaryObjects	FileName_DNA	ImageNumber
76	A1_02_1_1_TagBFP_001.tif	1
62	A1_02_1_2_TagBFP_001.tif	2
45	A1_02_1_3_TagBFP_001.tif	3
46	A1_02_1_4_TagBFP_001.tif	4
2	A1_02_2_1_RFP_001.tif	5
3	A1_02_2_2_RFP_001.tif	6
4	A1_02_2_3_RFP_001.tif	7
9	A1_02_2_4_RFP_001.tif	8
69	A2_02_1_1_TagBFP_001.tif	9
46	A2_02_1_2_TagBFP_001.tif	10
46	A2_02_1_3_TagBFP_001.tif	11
62	A2_02_1_4_TagBFP_001.tif	12
1	A2_02_2_1_RFP_001.tif	13
3	A2_02_2_2_RFP_001.tif	14
4	A2_02_2_3_RFP_001.tif	15
4	A2_02_2_4_RFP_001.tif	16
66	A3_02_1_1_TagBFP_001.tif	17
43	A3_02_1_2_TagBFP_001.tif	18
38	A3_02_1_3_TagBFP_001.tif	19
37	A3_02_1_4_TagBFP_001.tif	20
2	A3_02_2_1_RFP_001.tif	21
4	A3_02_2_2_RFP_001.tif	22
5	A3_02_2_3_RFP_001.tif	23
7	A3_02_2_4_RFP_001.tif	24
68	A4_02_1_1_TagBFP_001.tif	25
59	A4_02_1_2_TagBFP_001.tif	26
39	A4_02_1_3_TagBFP_001.tif	27
25	A4_02_1_4_TagBFP_001.tif	28
2	A4_02_2_1_RFP_001.tif	29
4	A4_02_2_2_RFP_001.tif	30
5	A4_02_2_3_RFP_001.tif	31
8	A4_02_2_4_RFP_001.tif	32
42	A5_02_1_1_TagBFP_001.tif	33
32	A5_02_1_2_TagBFP_001.tif	34
39	A5_02_1_3_TagBFP_001.tif	35
63	A5_02_1_4_TagBFP_001.tif	36
0	A5_02_2_1_RFP_001.tif	37
4	A5_02_2_2_RFP_001.tif	38
1	A5_02_2_3_RFP_001.tif	39
6	A5_02_2_4_RFP_001.tif	40
46	A6_02_1_1_TagBFP_001.tif	41
41	A6_02_1_2_TagBFP_001.tif	42
49	A6_02_1_3_TagBFP_001.tif	43
29	A6_02_1_4_TagBFP_001.tif	44
3	A6_02_2_1_RFP_001.tif	45
2	A6_02_2_2_RFP_001.tif	46
0	A6_02_2_3_RFP_001.tif	47
5	A6_02_2_4_RFP_001.tif	48
27	A7_02_1_1_TagBFP_001.tif	49
56	A7_02_1_2_TagBFP_001.tif	50
51	A7_02_1_3_TagBFP_001.tif	51
54	A7_02_1_4_TagBFP_001.tif	52
4	A7_02_2_1_RFP_001.tif	53
12	A7_02_2_2_RFP_001.tif	54
6	A7_02_2_3_RFP_001.tif	55
14	A7_02_2_4_RFP_001.tif	56
35	A8_02_1_1_TagBFP_001.tif	57
47	A8_02_1_2_TagBFP_001.tif	58
30	A8_02_1_3_TagBFP_001.tif	59
49	A8_02_1_4_TagBFP_001.tif	60
4	A8_02_2_1_RFP_001.tif	61
7	A8_02_2_2_RFP_001.tif	62
5	A8_02_2_3_RFP_001.tif	63
8	A8_02_2_4_RFP_001.tif	64
175	B1_02_1_1_TagBFP_001.tif	65
114	B1_02_1_2_TagBFP_001.tif	66
71	B1_02_1_3_TagBFP_001.tif	67
68	B1_02_1_4_TagBFP_001.tif	68
0	B1_02_2_1_RFP_001.tif	69
5	B1_02_2_2_RFP_001.tif	70
3	B1_02_2_3_RFP_001.tif	71
4	B1_02_2_4_RFP_001.tif	72
112	B2_02_1_1_TagBFP_001.tif	73
106	B2_02_1_2_TagBFP_001.tif	74
83	B2_02_1_3_TagBFP_001.tif	75
82	B2_02_1_4_TagBFP_001.tif	76
2	B2_02_2_1_RFP_001.tif	77
8	B2_02_2_2_RFP_001.tif	78
2	B2_02_2_3_RFP_001.tif	79
3	B2_02_2_4_RFP_001.tif	80
103	B3_02_1_1_TagBFP_001.tif	81
94	B3_02_1_2_TagBFP_001.tif	82
98	B3_02_1_3_TagBFP_001.tif	83
111	B3_02_1_4_TagBFP_001.tif	84
1	B3_02_2_1_RFP_001.tif	85
6	B3_02_2_2_RFP_001.tif	86
0	B3_02_2_3_RFP_001.tif	87
1	B3_02_2_4_RFP_001.tif	88
95	B4_02_1_1_TagBFP_001.tif	89
121	B4_02_1_2_TagBFP_001.tif	90
100	B4_02_1_3_TagBFP_001.tif	91
117	B4_02_1_4_TagBFP_001.tif	92
2	B4_02_2_1_RFP_001.tif	93
9	B4_02_2_2_RFP_001.tif	94
0	B4_02_2_3_RFP_001.tif	95
5	B4_02_2_4_RFP_001.tif	96
123	B5_02_1_1_TagBFP_001.tif	97
87	B5_02_1_2_TagBFP_001.tif	98
91	B5_02_1_3_TagBFP_001.tif	99
100	B5_02_1_4_TagBFP_001.tif	100
5	B5_02_2_1_RFP_001.tif	101
3	B5_02_2_2_RFP_001.tif	102
2	B5_02_2_3_RFP_001.tif	103
6	B5_02_2_4_RFP_001.tif	104
73	B6_02_1_1_TagBFP_001.tif	105
90	B6_02_1_2_TagBFP_001.tif	106
109	B6_02_1_3_TagBFP_001.tif	107
114	B6_02_1_4_TagBFP_001.tif	108
2	B6_02_2_1_RFP_001.tif	109
4	B6_02_2_2_RFP_001.tif	110
1	B6_02_2_3_RFP_001.tif	111
5	B6_02_2_4_RFP_001.tif	112
82	B7_02_1_1_TagBFP_001.tif	113
70	B7_02_1_2_TagBFP_001.tif	114
80	B7_02_1_3_TagBFP_001.tif	115
90	B7_02_1_4_TagBFP_001.tif	116
7	B7_02_2_1_RFP_001.tif	117
10	B7_02_2_2_RFP_001.tif	118
5	B7_02_2_3_RFP_001.tif	119
17	B7_02_2_4_RFP_001.tif	120
60	B8_02_1_1_TagBFP_001.tif	121
70	B8_02_1_2_TagBFP_001.tif	122
46	B8_02_1_3_TagBFP_001.tif	123
56	B8_02_1_4_TagBFP_001.tif	124
7	B8_02_2_1_RFP_001.tif	125
15	B8_02_2_2_RFP_001.tif	126
6	B8_02_2_3_RFP_001.tif	127
17	B8_02_2_4_RFP_001.tif	128
232	C1_02_1_1_TagBFP_001.tif	129
81	C1_02_1_2_TagBFP_001.tif	130
197	C1_02_1_3_TagBFP_001.tif	131
105	C1_02_1_4_TagBFP_001.tif	132
1	C1_02_2_1_RFP_001.tif	133
7	C1_02_2_2_RFP_001.tif	134
2	C1_02_2_3_RFP_001.tif	135
4	C1_02_2_4_RFP_001.tif	136
311	C2_02_1_1_TagBFP_001.tif	137
199	C2_02_1_2_TagBFP_001.tif	138
223	C2_02_1_3_TagBFP_001.tif	139
175	C2_02_1_4_TagBFP_001.tif	140
1	C2_02_2_1_RFP_001.tif	141
5	C2_02_2_2_RFP_001.tif	142
0	C2_02_2_3_RFP_001.tif	143
5	C2_02_2_4_RFP_001.tif	144
156	C3_02_1_1_TagBFP_001.tif	145
163	C3_02_1_2_TagBFP_001.tif	146
118	C3_02_1_3_TagBFP_001.tif	147
189	C3_02_1_4_TagBFP_001.tif	148
4	C3_02_2_1_RFP_001.tif	149
3	C3_02_2_2_RFP_001.tif	150
1	C3_02_2_3_RFP_001.tif	151
3	C3_02_2_4_RFP_001.tif	152
212	C4_02_1_1_TagBFP_001.tif	153
258	C4_02_1_2_TagBFP_001.tif	154
156	C4_02_1_3_TagBFP_001.tif	155
193	C4_02_1_4_TagBFP_001.tif	156
3	C4_02_2_1_RFP_001.tif	157
4	C4_02_2_2_RFP_001.tif	158
3	C4_02_2_3_RFP_001.tif	159
12	C4_02_2_4_RFP_001.tif	160
241	C5_02_1_1_TagBFP_001.tif	161
179	C5_02_1_2_TagBFP_001.tif	162
271	C5_02_1_3_TagBFP_001.tif	163
183	C5_02_1_4_TagBFP_001.tif	164
1	C5_02_2_1_RFP_001.tif	165
10	C5_02_2_2_RFP_001.tif	166
3	C5_02_2_3_RFP_001.tif	167
3	C5_02_2_4_RFP_001.tif	168
188	C6_02_1_1_TagBFP_001.tif	169
143	C6_02_1_2_TagBFP_001.tif	170
213	C6_02_1_3_TagBFP_001.tif	171
213	C6_02_1_4_TagBFP_001.tif	172
5	C6_02_2_1_RFP_001.tif	173
8	C6_02_2_2_RFP_001.tif	174
2	C6_02_2_3_RFP_001.tif	175
6	C6_02_2_4_RFP_001.tif	176
65	C7_02_1_1_TagBFP_001.tif	177
120	C7_02_1_2_TagBFP_001.tif	178
97	C7_02_1_3_TagBFP_001.tif	179
121	C7_02_1_4_TagBFP_001.tif	180
9	C7_02_2_1_RFP_001.tif	181
31	C7_02_2_2_RFP_001.tif	182
4	C7_02_2_3_RFP_001.tif	183
23	C7_02_2_4_RFP_001.tif	184
35	C8_02_1_1_TagBFP_001.tif	185
72	C8_02_1_2_TagBFP_001.tif	186
43	C8_02_1_3_TagBFP_001.tif	187
63	C8_02_1_4_TagBFP_001.tif	188
13	C8_02_2_1_RFP_001.tif	189
44	C8_02_2_2_RFP_001.tif	190
8	C8_02_2_3_RFP_001.tif	191
40	C8_02_2_4_RFP_001.tif	192
337	D1_02_1_1_TagBFP_001.tif	193
195	D1_02_1_2_TagBFP_001.tif	194
260	D1_02_1_3_TagBFP_001.tif	195
213	D1_02_1_4_TagBFP_001.tif	196
1	D1_02_2_1_RFP_001.tif	197
7	D1_02_2_2_RFP_001.tif	198
7	D1_02_2_3_RFP_001.tif	199
7	D1_02_2_4_RFP_001.tif	200
291	D2_02_1_1_TagBFP_001.tif	201
247	D2_02_1_2_TagBFP_001.tif	202
329	D2_02_1_3_TagBFP_001.tif	203
273	D2_02_1_4_TagBFP_001.tif	204
3	D2_02_2_1_RFP_001.tif	205
3	D2_02_2_2_RFP_001.tif	206
5	D2_02_2_3_RFP_001.tif	207
11	D2_02_2_4_RFP_001.tif	208
382	D3_02_1_1_TagBFP_001.tif	209
311	D3_02_1_2_TagBFP_001.tif	210
456	D3_02_1_3_TagBFP_001.tif	211
372	D3_02_1_4_TagBFP_001.tif	212
5	D3_02_2_1_RFP_001.tif	213
5	D3_02_2_2_RFP_001.tif	214
8	D3_02_2_3_RFP_001.tif	215
14	D3_02_2_4_RFP_001.tif	216
365	D4_02_1_1_TagBFP_001.tif	217
386	D4_02_1_2_TagBFP_001.tif	218
326	D4_02_1_3_TagBFP_001.tif	219
274	D4_02_1_4_TagBFP_001.tif	220
2	D4_02_2_1_RFP_001.tif	221
8	D4_02_2_2_RFP_001.tif	222
6	D4_02_2_3_RFP_001.tif	223
3	D4_02_2_4_RFP_001.tif	224
275	D5_02_1_1_TagBFP_001.tif	225
220	D5_02_1_2_TagBFP_001.tif	226
371	D5_02_1_3_TagBFP_001.tif	227
381	D5_02_1_4_TagBFP_001.tif	228
5	D5_02_2_1_RFP_001.tif	229
10	D5_02_2_2_RFP_001.tif	230
4	D5_02_2_3_RFP_001.tif	231
12	D5_02_2_4_RFP_001.tif	232
275	D6_02_1_1_TagBFP_001.tif	233
206	D6_02_1_2_TagBFP_001.tif	234
319	D6_02_1_3_TagBFP_001.tif	235
347	D6_02_1_4_TagBFP_001.tif	236
1	D6_02_2_1_RFP_001.tif	237
7	D6_02_2_2_RFP_001.tif	238
7	D6_02_2_3_RFP_001.tif	239
10	D6_02_2_4_RFP_001.tif	240
115	D7_02_1_1_TagBFP_001.tif	241
77	D7_02_1_2_TagBFP_001.tif	242
155	D7_02_1_3_TagBFP_001.tif	243
197	D7_02_1_4_TagBFP_001.tif	244
10	D7_02_2_1_RFP_001.tif	245
18	D7_02_2_2_RFP_001.tif	246
18	D7_02_2_3_RFP_001.tif	247
35	D7_02_2_4_RFP_001.tif	248
51	D8_02_1_1_TagBFP_001.tif	249
74	D8_02_1_2_TagBFP_001.tif	250
43	D8_02_1_3_TagBFP_001.tif	251
90	D8_02_1_4_TagBFP_001.tif	252
29	D8_02_2_1_RFP_001.tif	253
57	D8_02_2_2_RFP_001.tif	254
23	D8_02_2_3_RFP_001.tif	255
59	D8_02_2_4_RFP_001.tif	256
539	E1_02_1_1_TagBFP_001.tif	257
403	E1_02_1_2_TagBFP_001.tif	258
629	E1_02_1_3_TagBFP_001.tif	259
557	E1_02_1_4_TagBFP_001.tif	260
3	E1_02_2_1_RFP_001.tif	261
9	E1_02_2_2_RFP_001.tif	262
1	E1_02_2_3_RFP_001.tif	263
5	E1_02_2_4_RFP_001.tif	264
498	E2_02_1_1_TagBFP_001.tif	265
464	E2_02_1_2_TagBFP_001.tif	266
455	E2_02_1_3_TagBFP_001.tif	267
475	E2_02_1_4_TagBFP_001.tif	268
2	E2_02_2_1_RFP_001.tif	269
5	E2_02_2_2_RFP_001.tif	270
3	E2_02_2_3_RFP_001.tif	271
9	E2_02_2_4_RFP_001.tif	272
535	E3_02_1_1_TagBFP_001.tif	273
403	E3_02_1_2_TagBFP_001.tif	274
483	E3_02_1_3_TagBFP_001.tif	275
440	E3_02_1_4_TagBFP_001.tif	276
6	E3_02_2_1_RFP_001.tif	277
3	E3_02_2_2_RFP_001.tif	278
8	E3_02_2_3_RFP_001.tif	279
10	E3_02_2_4_RFP_001.tif	280
476	E4_02_1_1_TagBFP_001.tif	281
382	E4_02_1_2_TagBFP_001.tif	282
438	E4_02_1_3_TagBFP_001.tif	283
407	E4_02_1_4_TagBFP_001.tif	284
4	E4_02_2_1_RFP_001.tif	285
24	E4_02_2_2_RFP_001.tif	286
8	E4_02_2_3_RFP_001.tif	287
11	E4_02_2_4_RFP_001.tif	288
402	E5_02_1_1_TagBFP_001.tif	289
346	E5_02_1_2_TagBFP_001.tif	290
313	E5_02_1_3_TagBFP_001.tif	291
496	E5_02_1_4_TagBFP_001.tif	292
13	E5_02_2_1_RFP_001.tif	293
12	E5_02_2_2_RFP_001.tif	294
4	E5_02_2_3_RFP_001.tif	295
18	E5_02_2_4_RFP_001.tif	296
334	E6_02_1_1_TagBFP_001.tif	297
529	E6_02_1_2_TagBFP_001.tif	298
343	E6_02_1_3_TagBFP_001.tif	299
386	E6_02_1_4_TagBFP_001.tif	300
3	E6_02_2_1_RFP_001.tif	301
18	E6_02_2_2_RFP_001.tif	302
6	E6_02_2_3_RFP_001.tif	303
17	E6_02_2_4_RFP_001.tif	304
154	E7_02_1_1_TagBFP_001.tif	305
176	E7_02_1_2_TagBFP_001.tif	306
192	E7_02_1_3_TagBFP_001.tif	307
242	E7_02_1_4_TagBFP_001.tif	308
9	E7_02_2_1_RFP_001.tif	309
32	E7_02_2_2_RFP_001.tif	310
16	E7_02_2_3_RFP_001.tif	311
47	E7_02_2_4_RFP_001.tif	312
29	E8_02_1_1_TagBFP_001.tif	313
58	E8_02_1_2_TagBFP_001.tif	314
40	E8_02_1_3_TagBFP_001.tif	315
86	E8_02_1_4_TagBFP_001.tif	316
17	E8_02_2_1_RFP_001.tif	317
50	E8_02_2_2_RFP_001.tif	318
21	E8_02_2_3_RFP_001.tif	319
64	E8_02_2_4_RFP_001.tif	320
655	F1_02_1_1_TagBFP_001.tif	321
541	F1_02_1_2_TagBFP_001.tif	322
568	F1_02_1_3_TagBFP_001.tif	323
606	F1_02_1_4_TagBFP_001.tif	324
9	F1_02_2_1_RFP_001.tif	325
12	F1_02_2_2_RFP_001.tif	326
11	F1_02_2_3_RFP_001.tif	327
7	F1_02_2_4_RFP_001.tif	328
482	F2_02_1_1_TagBFP_001.tif	329
575	F2_02_1_2_TagBFP_001.tif	330
527	F2_02_1_3_TagBFP_001.tif	331
536	F2_02_1_4_TagBFP_001.tif	332
8	F2_02_2_1_RFP_001.tif	333
7	F2_02_2_2_RFP_001.tif	334
8	F2_02_2_3_RFP_001.tif	335
5	F2_02_2_4_RFP_001.tif	336
436	F3_02_1_1_TagBFP_001.tif	337
262	F3_02_1_2_TagBFP_001.tif	338
527	F3_02_1_3_TagBFP_001.tif	339
496	F3_02_1_4_TagBFP_001.tif	340
7	F3_02_2_1_RFP_001.tif	341
24	F3_02_2_2_RFP_001.tif	342
5	F3_02_2_3_RFP_001.tif	343
13	F3_02_2_4_RFP_001.tif	344
522	F4_02_1_1_TagBFP_001.tif	345
408	F4_02_1_2_TagBFP_001.tif	346
603	F4_02_1_3_TagBFP_001.tif	347
549	F4_02_1_4_TagBFP_001.tif	348
4	F4_02_2_1_RFP_001.tif	349
8	F4_02_2_2_RFP_001.tif	350
10	F4_02_2_3_RFP_001.tif	351
16	F4_02_2_4_RFP_001.tif	352
461	F5_02_1_1_TagBFP_001.tif	353
376	F5_02_1_2_TagBFP_001.tif	354
436	F5_02_1_3_TagBFP_001.tif	355
327	F5_02_1_4_TagBFP_001.tif	356
15	F5_02_2_1_RFP_001.tif	357
23	F5_02_2_2_RFP_001.tif	358
6	F5_02_2_3_RFP_001.tif	359
17	F5_02_2_4_RFP_001.tif	360
366	F6_02_1_1_TagBFP_001.tif	361
452	F6_02_1_2_TagBFP_001.tif	362
439	F6_02_1_3_TagBFP_001.tif	363
377	F6_02_1_4_TagBFP_001.tif	364
5	F6_02_2_1_RFP_001.tif	365
12	F6_02_2_2_RFP_001.tif	366
10	F6_02_2_3_RFP_001.tif	367
17	F6_02_2_4_RFP_001.tif	368
118	F7_02_1_1_TagBFP_001.tif	369
203	F7_02_1_2_TagBFP_001.tif	370
188	F7_02_1_3_TagBFP_001.tif	371
189	F7_02_1_4_TagBFP_001.tif	372
21	F7_02_2_1_RFP_001.tif	373
39	F7_02_2_2_RFP_001.tif	374
29	F7_02_2_3_RFP_001.tif	375
43	F7_02_2_4_RFP_001.tif	376
37	F8_02_1_1_TagBFP_001.tif	377
108	F8_02_1_2_TagBFP_001.tif	378
44	F8_02_1_3_TagBFP_001.tif	379
71	F8_02_1_4_TagBFP_001.tif	380
25	F8_02_2_1_RFP_001.tif	381
79	F8_02_2_2_RFP_001.tif	382
25	F8_02_2_3_RFP_001.tif	383
57	F8_02_2_4_RFP_001.tif	384
380	G1_02_1_1_TagBFP_001.tif	385
509	G1_02_1_2_TagBFP_001.tif	386
944	G1_02_1_3_TagBFP_001.tif	387
553	G1_02_1_4_TagBFP_001.tif	388
5	G1_02_2_1_RFP_001.tif	389
15	G1_02_2_2_RFP_001.tif	390
5	G1_02_2_3_RFP_001.tif	391
12	G1_02_2_4_RFP_001.tif	392
402	G2_02_1_1_TagBFP_001.tif	393
396	G2_02_1_2_TagBFP_001.tif	394
505	G2_02_1_3_TagBFP_001.tif	395
522	G2_02_1_4_TagBFP_001.tif	396
4	G2_02_2_1_RFP_001.tif	397
16	G2_02_2_2_RFP_001.tif	398
6	G2_02_2_3_RFP_001.tif	399
13	G2_02_2_4_RFP_001.tif	400
296	G3_02_1_1_TagBFP_001.tif	401
459	G3_02_1_2_TagBFP_001.tif	402
516	G3_02_1_3_TagBFP_001.tif	403
664	G3_02_1_4_TagBFP_001.tif	404
1	G3_02_2_1_RFP_001.tif	405
22	G3_02_2_2_RFP_001.tif	406
4	G3_02_2_3_RFP_001.tif	407
13	G3_02_2_4_RFP_001.tif	408
478	G4_02_1_1_TagBFP_001.tif	409
375	G4_02_1_2_TagBFP_001.tif	410
498	G4_02_1_3_TagBFP_001.tif	411
412	G4_02_1_4_TagBFP_001.tif	412
5	G4_02_2_1_RFP_001.tif	413
4	G4_02_2_2_RFP_001.tif	414
5	G4_02_2_3_RFP_001.tif	415
16	G4_02_2_4_RFP_001.tif	416
335	G5_02_1_1_TagBFP_001.tif	417
352	G5_02_1_2_TagBFP_001.tif	418
733	G5_02_1_3_TagBFP_001.tif	419
547	G5_02_1_4_TagBFP_001.tif	420
13	G5_02_2_1_RFP_001.tif	421
9	G5_02_2_2_RFP_001.tif	422
18	G5_02_2_3_RFP_001.tif	423
15	G5_02_2_4_RFP_001.tif	424
258	G6_02_1_1_TagBFP_001.tif	425
432	G6_02_1_2_TagBFP_001.tif	426
356	G6_02_1_3_TagBFP_001.tif	427
737	G6_02_1_4_TagBFP_001.tif	428
4	G6_02_2_1_RFP_001.tif	429
14	G6_02_2_2_RFP_001.tif	430
10	G6_02_2_3_RFP_001.tif	431
29	G6_02_2_4_RFP_001.tif	432
58	G7_02_1_1_TagBFP_001.tif	433
134	G7_02_1_2_TagBFP_001.tif	434
174	G7_02_1_3_TagBFP_001.tif	435
184	G7_02_1_4_TagBFP_001.tif	436
14	G7_02_2_1_RFP_001.tif	437
35	G7_02_2_2_RFP_001.tif	438
21	G7_02_2_3_RFP_001.tif	439
49	G7_02_2_4_RFP_001.tif	440
45	G8_02_1_1_TagBFP_001.tif	441
94	G8_02_1_2_TagBFP_001.tif	442
85	G8_02_1_3_TagBFP_001.tif	443
87	G8_02_1_4_TagBFP_001.tif	444
25	G8_02_2_1_RFP_001.tif	445
61	G8_02_2_2_RFP_001.tif	446
16	G8_02_2_3_RFP_001.tif	447
65	G8_02_2_4_RFP_001.tif	448
591	H1_02_1_1_TagBFP_001.tif	449
490	H1_02_1_2_TagBFP_001.tif	450
668	H1_02_1_3_TagBFP_001.tif	451
816	H1_02_1_4_TagBFP_001.tif	452
9	H1_02_2_1_RFP_001.tif	453
19	H1_02_2_2_RFP_001.tif	454
10	H1_02_2_3_RFP_001.tif	455
25	H1_02_2_4_RFP_001.tif	456
318	H2_02_1_1_TagBFP_001.tif	457
416	H2_02_1_2_TagBFP_001.tif	458
841	H2_02_1_3_TagBFP_001.tif	459
614	H2_02_1_4_TagBFP_001.tif	460
2	H2_02_2_1_RFP_001.tif	461
9	H2_02_2_2_RFP_001.tif	462
7	H2_02_2_3_RFP_001.tif	463
22	H2_02_2_4_RFP_001.tif	464
455	H3_02_1_1_TagBFP_001.tif	465
333	H3_02_1_2_TagBFP_001.tif	466
700	H3_02_1_3_TagBFP_001.tif	467
554	H3_02_1_4_TagBFP_001.tif	468
6	H3_02_2_1_RFP_001.tif	469
15	H3_02_2_2_RFP_001.tif	470
9	H3_02_2_3_RFP_001.tif	471
11	H3_02_2_4_RFP_001.tif	472
253	H4_02_1_1_TagBFP_001.tif	473
379	H4_02_1_2_TagBFP_001.tif	474
508	H4_02_1_3_TagBFP_001.tif	475
714	H4_02_1_4_TagBFP_001.tif	476
4	H4_02_2_1_RFP_001.tif	477
12	H4_02_2_2_RFP_001.tif	478
9	H4_02_2_3_RFP_001.tif	479
13	H4_02_2_4_RFP_001.tif	480
347	H5_02_1_1_TagBFP_001.tif	481
459	H5_02_1_2_TagBFP_001.tif	482
790	H5_02_1_3_TagBFP_001.tif	483
536	H5_02_1_4_TagBFP_001.tif	484
1	H5_02_2_1_RFP_001.tif	485
17	H5_02_2_2_RFP_001.tif	486
12	H5_02_2_3_RFP_001.tif	487
16	H5_02_2_4_RFP_001.tif	488
241	H6_02_1_1_TagBFP_001.tif	489
327	H6_02_1_2_TagBFP_001.tif	490
443	H6_02_1_3_TagBFP_001.tif	491
529	H6_02_1_4_TagBFP_001.tif	492
5	H6_02_2_1_RFP_001.tif	493
22	H6_02_2_2_RFP_001.tif	494
9	H6_02_2_3_RFP_001.tif	495
28	H6_02_2_4_RFP_001.tif	496
128	H7_02_1_1_TagBFP_001.tif	497
108	H7_02_1_2_TagBFP_001.tif	498
167	H7_02_1_3_TagBFP_001.tif	499
221	H7_02_1_4_TagBFP_001.tif	500
30	H7_02_2_1_RFP_001.tif	501
56	H7_02_2_2_RFP_001.tif	502
20	H7_02_2_3_RFP_001.tif	503
87	H7_02_2_4_RFP_001.tif	504
22	H8_02_1_1_TagBFP_001.tif	505
62	H8_02_1_2_TagBFP_001.tif	506
43	H8_02_1_3_TagBFP_001.tif	507
105	H8_02_1_4_TagBFP_001.tif	508
11	H8_02_2_1_RFP_001.tif	509
51	H8_02_2_2_RFP_001.tif	510
32	H8_02_2_3_RFP_001.tif	511
89	H8_02_2_4_RFP_001.tif	512
