# Supplementary material for: Predicting anti-cancer drug combination responses with a temporal cell state network model
Source: PLoS Comput Biol. 2023 May 1;19(5):e1011082. doi: 10.1371/journal.pcbi.1011082 (PMC10174488; doi:10.1371/journal.pcbi.1011082)
Supplement: S1 Code — (ZIP) [file pcbi.1011082.s001.zip › U251_Image_abem_TAK_bio3.csv]

Count_IdentifyPrimaryObjects	FileName_DNA	ImageNumber
46	A1_02_1_1_TagBFP_001.tif	1
25	A1_02_1_2_TagBFP_001.tif	2
34	A1_02_1_3_TagBFP_001.tif	3
36	A1_02_1_4_TagBFP_001.tif	4
2	A1_02_2_1_RFP_001.tif	5
9	A1_02_2_2_RFP_001.tif	6
2	A1_02_2_3_RFP_001.tif	7
14	A1_02_2_4_RFP_001.tif	8
53	A2_02_1_1_TagBFP_001.tif	9
34	A2_02_1_2_TagBFP_001.tif	10
36	A2_02_1_3_TagBFP_001.tif	11
37	A2_02_1_4_TagBFP_001.tif	12
1	A2_02_2_1_RFP_001.tif	13
3	A2_02_2_2_RFP_001.tif	14
9	A2_02_2_3_RFP_001.tif	15
6	A2_02_2_4_RFP_001.tif	16
47	A3_02_1_1_TagBFP_001.tif	17
55	A3_02_1_2_TagBFP_001.tif	18
31	A3_02_1_3_TagBFP_001.tif	19
59	A3_02_1_4_TagBFP_001.tif	20
3	A3_02_2_1_RFP_001.tif	21
9	A3_02_2_2_RFP_001.tif	22
3	A3_02_2_3_RFP_001.tif	23
12	A3_02_2_4_RFP_001.tif	24
29	A4_02_1_1_TagBFP_001.tif	25
65	A4_02_1_2_TagBFP_001.tif	26
29	A4_02_1_3_TagBFP_001.tif	27
27	A4_02_1_4_TagBFP_001.tif	28
6	A4_02_2_1_RFP_001.tif	29
17	A4_02_2_2_RFP_001.tif	30
4	A4_02_2_3_RFP_001.tif	31
7	A4_02_2_4_RFP_001.tif	32
49	A5_02_1_1_TagBFP_001.tif	33
30	A5_02_1_2_TagBFP_001.tif	34
32	A5_02_1_3_TagBFP_001.tif	35
33	A5_02_1_4_TagBFP_001.tif	36
1	A5_02_2_1_RFP_001.tif	37
3	A5_02_2_2_RFP_001.tif	38
1	A5_02_2_3_RFP_001.tif	39
8	A5_02_2_4_RFP_001.tif	40
51	A6_02_1_1_TagBFP_001.tif	41
48	A6_02_1_2_TagBFP_001.tif	42
40	A6_02_1_3_TagBFP_001.tif	43
51	A6_02_1_4_TagBFP_001.tif	44
8	A6_02_2_1_RFP_001.tif	45
10	A6_02_2_2_RFP_001.tif	46
5	A6_02_2_3_RFP_001.tif	47
14	A6_02_2_4_RFP_001.tif	48
35	A7_02_1_1_TagBFP_001.tif	49
29	A7_02_1_2_TagBFP_001.tif	50
39	A7_02_1_3_TagBFP_001.tif	51
25	A7_02_1_4_TagBFP_001.tif	52
6	A7_02_2_1_RFP_001.tif	53
10	A7_02_2_2_RFP_001.tif	54
7	A7_02_2_3_RFP_001.tif	55
9	A7_02_2_4_RFP_001.tif	56
35	A8_02_1_1_TagBFP_001.tif	57
37	A8_02_1_2_TagBFP_001.tif	58
36	A8_02_1_3_TagBFP_001.tif	59
44	A8_02_1_4_TagBFP_001.tif	60
2	A8_02_2_1_RFP_001.tif	61
13	A8_02_2_2_RFP_001.tif	62
3	A8_02_2_3_RFP_001.tif	63
14	A8_02_2_4_RFP_001.tif	64
74	B1_02_1_1_TagBFP_001.tif	65
74	B1_02_1_2_TagBFP_001.tif	66
68	B1_02_1_3_TagBFP_001.tif	67
21	B1_02_1_4_TagBFP_001.tif	68
0	B1_02_2_1_RFP_001.tif	69
4	B1_02_2_2_RFP_001.tif	70
1	B1_02_2_3_RFP_001.tif	71
2	B1_02_2_4_RFP_001.tif	72
107	B2_02_1_1_TagBFP_001.tif	73
101	B2_02_1_2_TagBFP_001.tif	74
124	B2_02_1_3_TagBFP_001.tif	75
73	B2_02_1_4_TagBFP_001.tif	76
2	B2_02_2_1_RFP_001.tif	77
5	B2_02_2_2_RFP_001.tif	78
3	B2_02_2_3_RFP_001.tif	79
3	B2_02_2_4_RFP_001.tif	80
104	B3_02_1_1_TagBFP_001.tif	81
165	B3_02_1_2_TagBFP_001.tif	82
117	B3_02_1_3_TagBFP_001.tif	83
89	B3_02_1_4_TagBFP_001.tif	84
1	B3_02_2_1_RFP_001.tif	85
5	B3_02_2_2_RFP_001.tif	86
1	B3_02_2_3_RFP_001.tif	87
1	B3_02_2_4_RFP_001.tif	88
63	B4_02_1_1_TagBFP_001.tif	89
96	B4_02_1_2_TagBFP_001.tif	90
127	B4_02_1_3_TagBFP_001.tif	91
114	B4_02_1_4_TagBFP_001.tif	92
0	B4_02_2_1_RFP_001.tif	93
8	B4_02_2_2_RFP_001.tif	94
0	B4_02_2_3_RFP_001.tif	95
5	B4_02_2_4_RFP_001.tif	96
155	B5_02_1_1_TagBFP_001.tif	97
122	B5_02_1_2_TagBFP_001.tif	98
83	B5_02_1_3_TagBFP_001.tif	99
80	B5_02_1_4_TagBFP_001.tif	100
1	B5_02_2_1_RFP_001.tif	101
4	B5_02_2_2_RFP_001.tif	102
1	B5_02_2_3_RFP_001.tif	103
4	B5_02_2_4_RFP_001.tif	104
109	B6_02_1_1_TagBFP_001.tif	105
91	B6_02_1_2_TagBFP_001.tif	106
85	B6_02_1_3_TagBFP_001.tif	107
118	B6_02_1_4_TagBFP_001.tif	108
0	B6_02_2_1_RFP_001.tif	109
2	B6_02_2_2_RFP_001.tif	110
1	B6_02_2_3_RFP_001.tif	111
3	B6_02_2_4_RFP_001.tif	112
59	B7_02_1_1_TagBFP_001.tif	113
84	B7_02_1_2_TagBFP_001.tif	114
64	B7_02_1_3_TagBFP_001.tif	115
54	B7_02_1_4_TagBFP_001.tif	116
5	B7_02_2_1_RFP_001.tif	117
20	B7_02_2_2_RFP_001.tif	118
8	B7_02_2_3_RFP_001.tif	119
8	B7_02_2_4_RFP_001.tif	120
48	B8_02_1_1_TagBFP_001.tif	121
89	B8_02_1_2_TagBFP_001.tif	122
43	B8_02_1_3_TagBFP_001.tif	123
65	B8_02_1_4_TagBFP_001.tif	124
6	B8_02_2_1_RFP_001.tif	125
33	B8_02_2_2_RFP_001.tif	126
8	B8_02_2_3_RFP_001.tif	127
14	B8_02_2_4_RFP_001.tif	128
184	C1_02_1_1_TagBFP_001.tif	129
70	C1_02_1_2_TagBFP_001.tif	130
263	C1_02_1_3_TagBFP_001.tif	131
77	C1_02_1_4_TagBFP_001.tif	132
1	C1_02_2_1_RFP_001.tif	133
4	C1_02_2_2_RFP_001.tif	134
2	C1_02_2_3_RFP_001.tif	135
4	C1_02_2_4_RFP_001.tif	136
222	C2_02_1_1_TagBFP_001.tif	137
187	C2_02_1_2_TagBFP_001.tif	138
167	C2_02_1_3_TagBFP_001.tif	139
101	C2_02_1_4_TagBFP_001.tif	140
4	C2_02_2_1_RFP_001.tif	141
1	C2_02_2_2_RFP_001.tif	142
2	C2_02_2_3_RFP_001.tif	143
4	C2_02_2_4_RFP_001.tif	144
262	C3_02_1_1_TagBFP_001.tif	145
158	C3_02_1_2_TagBFP_001.tif	146
164	C3_02_1_3_TagBFP_001.tif	147
227	C3_02_1_4_TagBFP_001.tif	148
4	C3_02_2_1_RFP_001.tif	149
3	C3_02_2_2_RFP_001.tif	150
0	C3_02_2_3_RFP_001.tif	151
8	C3_02_2_4_RFP_001.tif	152
210	C4_02_1_1_TagBFP_001.tif	153
137	C4_02_1_2_TagBFP_001.tif	154
189	C4_02_1_3_TagBFP_001.tif	155
173	C4_02_1_4_TagBFP_001.tif	156
1	C4_02_2_1_RFP_001.tif	157
3	C4_02_2_2_RFP_001.tif	158
5	C4_02_2_3_RFP_001.tif	159
6	C4_02_2_4_RFP_001.tif	160
213	C5_02_1_1_TagBFP_001.tif	161
180	C5_02_1_2_TagBFP_001.tif	162
147	C5_02_1_3_TagBFP_001.tif	163
189	C5_02_1_4_TagBFP_001.tif	164
2	C5_02_2_1_RFP_001.tif	165
3	C5_02_2_2_RFP_001.tif	166
2	C5_02_2_3_RFP_001.tif	167
5	C5_02_2_4_RFP_001.tif	168
124	C6_02_1_1_TagBFP_001.tif	169
181	C6_02_1_2_TagBFP_001.tif	170
200	C6_02_1_3_TagBFP_001.tif	171
198	C6_02_1_4_TagBFP_001.tif	172
1	C6_02_2_1_RFP_001.tif	173
5	C6_02_2_2_RFP_001.tif	174
6	C6_02_2_3_RFP_001.tif	175
6	C6_02_2_4_RFP_001.tif	176
102	C7_02_1_1_TagBFP_001.tif	177
103	C7_02_1_2_TagBFP_001.tif	178
81	C7_02_1_3_TagBFP_001.tif	179
134	C7_02_1_4_TagBFP_001.tif	180
4	C7_02_2_1_RFP_001.tif	181
31	C7_02_2_2_RFP_001.tif	182
6	C7_02_2_3_RFP_001.tif	183
20	C7_02_2_4_RFP_001.tif	184
42	C8_02_1_1_TagBFP_001.tif	185
62	C8_02_1_2_TagBFP_001.tif	186
32	C8_02_1_3_TagBFP_001.tif	187
80	C8_02_1_4_TagBFP_001.tif	188
10	C8_02_2_1_RFP_001.tif	189
26	C8_02_2_2_RFP_001.tif	190
8	C8_02_2_3_RFP_001.tif	191
46	C8_02_2_4_RFP_001.tif	192
164	D1_02_1_1_TagBFP_001.tif	193
118	D1_02_1_2_TagBFP_001.tif	194
270	D1_02_1_3_TagBFP_001.tif	195
162	D1_02_1_4_TagBFP_001.tif	196
5	D1_02_2_1_RFP_001.tif	197
7	D1_02_2_2_RFP_001.tif	198
2	D1_02_2_3_RFP_001.tif	199
7	D1_02_2_4_RFP_001.tif	200
306	D2_02_1_1_TagBFP_001.tif	201
404	D2_02_1_2_TagBFP_001.tif	202
218	D2_02_1_3_TagBFP_001.tif	203
253	D2_02_1_4_TagBFP_001.tif	204
7	D2_02_2_1_RFP_001.tif	205
9	D2_02_2_2_RFP_001.tif	206
4	D2_02_2_3_RFP_001.tif	207
3	D2_02_2_4_RFP_001.tif	208
303	D3_02_1_1_TagBFP_001.tif	209
235	D3_02_1_2_TagBFP_001.tif	210
389	D3_02_1_3_TagBFP_001.tif	211
340	D3_02_1_4_TagBFP_001.tif	212
7	D3_02_2_1_RFP_001.tif	213
9	D3_02_2_2_RFP_001.tif	214
10	D3_02_2_3_RFP_001.tif	215
12	D3_02_2_4_RFP_001.tif	216
301	D4_02_1_1_TagBFP_001.tif	217
310	D4_02_1_2_TagBFP_001.tif	218
313	D4_02_1_3_TagBFP_001.tif	219
319	D4_02_1_4_TagBFP_001.tif	220
7	D4_02_2_1_RFP_001.tif	221
8	D4_02_2_2_RFP_001.tif	222
2	D4_02_2_3_RFP_001.tif	223
11	D4_02_2_4_RFP_001.tif	224
229	D5_02_1_1_TagBFP_001.tif	225
349	D5_02_1_2_TagBFP_001.tif	226
275	D5_02_1_3_TagBFP_001.tif	227
295	D5_02_1_4_TagBFP_001.tif	228
1	D5_02_2_1_RFP_001.tif	229
9	D5_02_2_2_RFP_001.tif	230
1	D5_02_2_3_RFP_001.tif	231
8	D5_02_2_4_RFP_001.tif	232
233	D6_02_1_1_TagBFP_001.tif	233
227	D6_02_1_2_TagBFP_001.tif	234
330	D6_02_1_3_TagBFP_001.tif	235
299	D6_02_1_4_TagBFP_001.tif	236
3	D6_02_2_1_RFP_001.tif	237
6	D6_02_2_2_RFP_001.tif	238
5	D6_02_2_3_RFP_001.tif	239
8	D6_02_2_4_RFP_001.tif	240
125	D7_02_1_1_TagBFP_001.tif	241
176	D7_02_1_2_TagBFP_001.tif	242
169	D7_02_1_3_TagBFP_001.tif	243
167	D7_02_1_4_TagBFP_001.tif	244
10	D7_02_2_1_RFP_001.tif	245
32	D7_02_2_2_RFP_001.tif	246
6	D7_02_2_3_RFP_001.tif	247
36	D7_02_2_4_RFP_001.tif	248
44	D8_02_1_1_TagBFP_001.tif	249
71	D8_02_1_2_TagBFP_001.tif	250
48	D8_02_1_3_TagBFP_001.tif	251
72	D8_02_1_4_TagBFP_001.tif	252
18	D8_02_2_1_RFP_001.tif	253
56	D8_02_2_2_RFP_001.tif	254
28	D8_02_2_3_RFP_001.tif	255
41	D8_02_2_4_RFP_001.tif	256
192	E1_02_1_1_TagBFP_001.tif	257
311	E1_02_1_2_TagBFP_001.tif	258
368	E1_02_1_3_TagBFP_001.tif	259
250	E1_02_1_4_TagBFP_001.tif	260
5	E1_02_2_1_RFP_001.tif	261
5	E1_02_2_2_RFP_001.tif	262
11	E1_02_2_3_RFP_001.tif	263
11	E1_02_2_4_RFP_001.tif	264
376	E2_02_1_1_TagBFP_001.tif	265
288	E2_02_1_2_TagBFP_001.tif	266
424	E2_02_1_3_TagBFP_001.tif	267
347	E2_02_1_4_TagBFP_001.tif	268
6	E2_02_2_1_RFP_001.tif	269
10	E2_02_2_2_RFP_001.tif	270
11	E2_02_2_3_RFP_001.tif	271
8	E2_02_2_4_RFP_001.tif	272
292	E3_02_1_1_TagBFP_001.tif	273
317	E3_02_1_2_TagBFP_001.tif	274
425	E3_02_1_3_TagBFP_001.tif	275
457	E3_02_1_4_TagBFP_001.tif	276
3	E3_02_2_1_RFP_001.tif	277
13	E3_02_2_2_RFP_001.tif	278
3	E3_02_2_3_RFP_001.tif	279
8	E3_02_2_4_RFP_001.tif	280
324	E4_02_1_1_TagBFP_001.tif	281
314	E4_02_1_2_TagBFP_001.tif	282
258	E4_02_1_3_TagBFP_001.tif	283
348	E4_02_1_4_TagBFP_001.tif	284
9	E4_02_2_1_RFP_001.tif	285
4	E4_02_2_2_RFP_001.tif	286
5	E4_02_2_3_RFP_001.tif	287
6	E4_02_2_4_RFP_001.tif	288
342	E5_02_1_1_TagBFP_001.tif	289
388	E5_02_1_2_TagBFP_001.tif	290
413	E5_02_1_3_TagBFP_001.tif	291
555	E5_02_1_4_TagBFP_001.tif	292
4	E5_02_2_1_RFP_001.tif	293
17	E5_02_2_2_RFP_001.tif	294
8	E5_02_2_3_RFP_001.tif	295
16	E5_02_2_4_RFP_001.tif	296
261	E6_02_1_1_TagBFP_001.tif	297
233	E6_02_1_2_TagBFP_001.tif	298
438	E6_02_1_3_TagBFP_001.tif	299
321	E6_02_1_4_TagBFP_001.tif	300
5	E6_02_2_1_RFP_001.tif	301
14	E6_02_2_2_RFP_001.tif	302
5	E6_02_2_3_RFP_001.tif	303
16	E6_02_2_4_RFP_001.tif	304
93	E7_02_1_1_TagBFP_001.tif	305
145	E7_02_1_2_TagBFP_001.tif	306
151	E7_02_1_3_TagBFP_001.tif	307
189	E7_02_1_4_TagBFP_001.tif	308
13	E7_02_2_1_RFP_001.tif	309
36	E7_02_2_2_RFP_001.tif	310
13	E7_02_2_3_RFP_001.tif	311
45	E7_02_2_4_RFP_001.tif	312
31	E8_02_1_1_TagBFP_001.tif	313
65	E8_02_1_2_TagBFP_001.tif	314
28	E8_02_1_3_TagBFP_001.tif	315
78	E8_02_1_4_TagBFP_001.tif	316
20	E8_02_2_1_RFP_001.tif	317
56	E8_02_2_2_RFP_001.tif	318
21	E8_02_2_3_RFP_001.tif	319
63	E8_02_2_4_RFP_001.tif	320
334	F1_02_1_1_TagBFP_001.tif	321
293	F1_02_1_2_TagBFP_001.tif	322
417	F1_02_1_3_TagBFP_001.tif	323
262	F1_02_1_4_TagBFP_001.tif	324
1	F1_02_2_1_RFP_001.tif	325
8	F1_02_2_2_RFP_001.tif	326
11	F1_02_2_3_RFP_001.tif	327
13	F1_02_2_4_RFP_001.tif	328
462	F2_02_1_1_TagBFP_001.tif	329
357	F2_02_1_2_TagBFP_001.tif	330
468	F2_02_1_3_TagBFP_001.tif	331
481	F2_02_1_4_TagBFP_001.tif	332
5	F2_02_2_1_RFP_001.tif	333
9	F2_02_2_2_RFP_001.tif	334
9	F2_02_2_3_RFP_001.tif	335
15	F2_02_2_4_RFP_001.tif	336
340	F3_02_1_1_TagBFP_001.tif	337
326	F3_02_1_2_TagBFP_001.tif	338
563	F3_02_1_3_TagBFP_001.tif	339
503	F3_02_1_4_TagBFP_001.tif	340
4	F3_02_2_1_RFP_001.tif	341
7	F3_02_2_2_RFP_001.tif	342
13	F3_02_2_3_RFP_001.tif	343
14	F3_02_2_4_RFP_001.tif	344
574	F4_02_1_1_TagBFP_001.tif	345
472	F4_02_1_2_TagBFP_001.tif	346
448	F4_02_1_3_TagBFP_001.tif	347
274	F4_02_1_4_TagBFP_001.tif	348
2	F4_02_2_1_RFP_001.tif	349
13	F4_02_2_2_RFP_001.tif	350
7	F4_02_2_3_RFP_001.tif	351
8	F4_02_2_4_RFP_001.tif	352
342	F5_02_1_1_TagBFP_001.tif	353
469	F5_02_1_2_TagBFP_001.tif	354
700	F5_02_1_3_TagBFP_001.tif	355
537	F5_02_1_4_TagBFP_001.tif	356
10	F5_02_2_1_RFP_001.tif	357
14	F5_02_2_2_RFP_001.tif	358
11	F5_02_2_3_RFP_001.tif	359
26	F5_02_2_4_RFP_001.tif	360
360	F6_02_1_1_TagBFP_001.tif	361
337	F6_02_1_2_TagBFP_001.tif	362
446	F6_02_1_3_TagBFP_001.tif	363
489	F6_02_1_4_TagBFP_001.tif	364
9	F6_02_2_1_RFP_001.tif	365
8	F6_02_2_2_RFP_001.tif	366
9	F6_02_2_3_RFP_001.tif	367
32	F6_02_2_4_RFP_001.tif	368
126	F7_02_1_1_TagBFP_001.tif	369
141	F7_02_1_2_TagBFP_001.tif	370
165	F7_02_1_3_TagBFP_001.tif	371
173	F7_02_1_4_TagBFP_001.tif	372
12	F7_02_2_1_RFP_001.tif	373
45	F7_02_2_2_RFP_001.tif	374
15	F7_02_2_3_RFP_001.tif	375
42	F7_02_2_4_RFP_001.tif	376
34	F8_02_1_1_TagBFP_001.tif	377
77	F8_02_1_2_TagBFP_001.tif	378
33	F8_02_1_3_TagBFP_001.tif	379
86	F8_02_1_4_TagBFP_001.tif	380
22	F8_02_2_1_RFP_001.tif	381
67	F8_02_2_2_RFP_001.tif	382
19	F8_02_2_3_RFP_001.tif	383
77	F8_02_2_4_RFP_001.tif	384
269	G1_02_1_1_TagBFP_001.tif	385
267	G1_02_1_2_TagBFP_001.tif	386
469	G1_02_1_3_TagBFP_001.tif	387
465	G1_02_1_4_TagBFP_001.tif	388
4	G1_02_2_1_RFP_001.tif	389
22	G1_02_2_2_RFP_001.tif	390
15	G1_02_2_3_RFP_001.tif	391
15	G1_02_2_4_RFP_001.tif	392
407	G2_02_1_1_TagBFP_001.tif	393
158	G2_02_1_2_TagBFP_001.tif	394
550	G2_02_1_3_TagBFP_001.tif	395
514	G2_02_1_4_TagBFP_001.tif	396
2	G2_02_2_1_RFP_001.tif	397
3	G2_02_2_2_RFP_001.tif	398
9	G2_02_2_3_RFP_001.tif	399
11	G2_02_2_4_RFP_001.tif	400
234	G3_02_1_1_TagBFP_001.tif	401
308	G3_02_1_2_TagBFP_001.tif	402
700	G3_02_1_3_TagBFP_001.tif	403
594	G3_02_1_4_TagBFP_001.tif	404
10	G3_02_2_1_RFP_001.tif	405
10	G3_02_2_2_RFP_001.tif	406
7	G3_02_2_3_RFP_001.tif	407
21	G3_02_2_4_RFP_001.tif	408
378	G4_02_1_1_TagBFP_001.tif	409
305	G4_02_1_2_TagBFP_001.tif	410
512	G4_02_1_3_TagBFP_001.tif	411
699	G4_02_1_4_TagBFP_001.tif	412
7	G4_02_2_1_RFP_001.tif	413
16	G4_02_2_2_RFP_001.tif	414
9	G4_02_2_3_RFP_001.tif	415
25	G4_02_2_4_RFP_001.tif	416
453	G5_02_1_1_TagBFP_001.tif	417
348	G5_02_1_2_TagBFP_001.tif	418
644	G5_02_1_3_TagBFP_001.tif	419
820	G5_02_1_4_TagBFP_001.tif	420
5	G5_02_2_1_RFP_001.tif	421
8	G5_02_2_2_RFP_001.tif	422
8	G5_02_2_3_RFP_001.tif	423
23	G5_02_2_4_RFP_001.tif	424
248	G6_02_1_1_TagBFP_001.tif	425
392	G6_02_1_2_TagBFP_001.tif	426
506	G6_02_1_3_TagBFP_001.tif	427
410	G6_02_1_4_TagBFP_001.tif	428
13	G6_02_2_1_RFP_001.tif	429
21	G6_02_2_2_RFP_001.tif	430
13	G6_02_2_3_RFP_001.tif	431
16	G6_02_2_4_RFP_001.tif	432
170	G7_02_1_1_TagBFP_001.tif	433
110	G7_02_1_2_TagBFP_001.tif	434
147	G7_02_1_3_TagBFP_001.tif	435
234	G7_02_1_4_TagBFP_001.tif	436
18	G7_02_2_1_RFP_001.tif	437
42	G7_02_2_2_RFP_001.tif	438
29	G7_02_2_3_RFP_001.tif	439
68	G7_02_2_4_RFP_001.tif	440
36	G8_02_1_1_TagBFP_001.tif	441
55	G8_02_1_2_TagBFP_001.tif	442
28	G8_02_1_3_TagBFP_001.tif	443
89	G8_02_1_4_TagBFP_001.tif	444
23	G8_02_2_1_RFP_001.tif	445
37	G8_02_2_2_RFP_001.tif	446
20	G8_02_2_3_RFP_001.tif	447
74	G8_02_2_4_RFP_001.tif	448
281	H1_02_1_1_TagBFP_001.tif	449
499	H1_02_1_2_TagBFP_001.tif	450
658	H1_02_1_3_TagBFP_001.tif	451
344	H1_02_1_4_TagBFP_001.tif	452
4	H1_02_2_1_RFP_001.tif	453
9	H1_02_2_2_RFP_001.tif	454
19	H1_02_2_3_RFP_001.tif	455
16	H1_02_2_4_RFP_001.tif	456
351	H2_02_1_1_TagBFP_001.tif	457
243	H2_02_1_2_TagBFP_001.tif	458
795	H2_02_1_3_TagBFP_001.tif	459
741	H2_02_1_4_TagBFP_001.tif	460
9	H2_02_2_1_RFP_001.tif	461
3	H2_02_2_2_RFP_001.tif	462
14	H2_02_2_3_RFP_001.tif	463
14	H2_02_2_4_RFP_001.tif	464
203	H3_02_1_1_TagBFP_001.tif	465
300	H3_02_1_2_TagBFP_001.tif	466
531	H3_02_1_3_TagBFP_001.tif	467
721	H3_02_1_4_TagBFP_001.tif	468
4	H3_02_2_1_RFP_001.tif	469
9	H3_02_2_2_RFP_001.tif	470
4	H3_02_2_3_RFP_001.tif	471
15	H3_02_2_4_RFP_001.tif	472
269	H4_02_1_1_TagBFP_001.tif	473
318	H4_02_1_2_TagBFP_001.tif	474
707	H4_02_1_3_TagBFP_001.tif	475
820	H4_02_1_4_TagBFP_001.tif	476
4	H4_02_2_1_RFP_001.tif	477
10	H4_02_2_2_RFP_001.tif	478
10	H4_02_2_3_RFP_001.tif	479
25	H4_02_2_4_RFP_001.tif	480
384	H5_02_1_1_TagBFP_001.tif	481
273	H5_02_1_2_TagBFP_001.tif	482
574	H5_02_1_3_TagBFP_001.tif	483
810	H5_02_1_4_TagBFP_001.tif	484
2	H5_02_2_1_RFP_001.tif	485
5	H5_02_2_2_RFP_001.tif	486
11	H5_02_2_3_RFP_001.tif	487
32	H5_02_2_4_RFP_001.tif	488
351	H6_02_1_1_TagBFP_001.tif	489
203	H6_02_1_2_TagBFP_001.tif	490
364	H6_02_1_3_TagBFP_001.tif	491
653	H6_02_1_4_TagBFP_001.tif	492
8	H6_02_2_1_RFP_001.tif	493
14	H6_02_2_2_RFP_001.tif	494
14	H6_02_2_3_RFP_001.tif	495
29	H6_02_2_4_RFP_001.tif	496
70	H7_02_1_1_TagBFP_001.tif	497
156	H7_02_1_2_TagBFP_001.tif	498
165	H7_02_1_3_TagBFP_001.tif	499
219	H7_02_1_4_TagBFP_001.tif	500
20	H7_02_2_1_RFP_001.tif	501
42	H7_02_2_2_RFP_001.tif	502
20	H7_02_2_3_RFP_001.tif	503
66	H7_02_2_4_RFP_001.tif	504
44	H8_02_1_1_TagBFP_001.tif	505
29	H8_02_1_2_TagBFP_001.tif	506
34	H8_02_1_3_TagBFP_001.tif	507
115	H8_02_1_4_TagBFP_001.tif	508
28	H8_02_2_1_RFP_001.tif	509
23	H8_02_2_2_RFP_001.tif	510
17	H8_02_2_3_RFP_001.tif	511
98	H8_02_2_4_RFP_001.tif	512
