# Supplementary material for: Predicting anti-cancer drug combination responses with a temporal cell state network model
Source: PLoS Comput Biol. 2023 May 1;19(5):e1011082. doi: 10.1371/journal.pcbi.1011082 (PMC10174488; doi:10.1371/journal.pcbi.1011082)
Supplement: S1 Code — (ZIP) [file pcbi.1011082.s001.zip › U251_Image_PD_TAK_bio1.csv]

Count_IdentifyPrimaryObjects	FileName_DNA	ImageNumber
117	A1_02_1_1_TagBFP_001.tif	1
145	A1_02_1_2_TagBFP_001.tif	2
99	A1_02_1_3_TagBFP_001.tif	3
141	A1_02_1_4_TagBFP_001.tif	4
45	A1_02_2_1_RFP_001.tif	5
78	A1_02_2_2_RFP_001.tif	6
30	A1_02_2_3_RFP_001.tif	7
100	A1_02_2_4_RFP_001.tif	8
49	A2_02_1_1_TagBFP_001.tif	9
98	A2_02_1_2_TagBFP_001.tif	10
111	A2_02_1_3_TagBFP_001.tif	11
153	A2_02_1_4_TagBFP_001.tif	12
5	A2_02_2_1_RFP_001.tif	13
42	A2_02_2_2_RFP_001.tif	14
10	A2_02_2_3_RFP_001.tif	15
79	A2_02_2_4_RFP_001.tif	16
117	A3_02_1_1_TagBFP_001.tif	17
117	A3_02_1_2_TagBFP_001.tif	18
94	A3_02_1_3_TagBFP_001.tif	19
146	A3_02_1_4_TagBFP_001.tif	20
18	A3_02_2_1_RFP_001.tif	21
73	A3_02_2_2_RFP_001.tif	22
37	A3_02_2_3_RFP_001.tif	23
80	A3_02_2_4_RFP_001.tif	24
121	A4_02_1_1_TagBFP_001.tif	25
172	A4_02_1_2_TagBFP_001.tif	26
65	A4_02_1_3_TagBFP_001.tif	27
142	A4_02_1_4_TagBFP_001.tif	28
28	A4_02_2_1_RFP_001.tif	29
70	A4_02_2_2_RFP_001.tif	30
41	A4_02_2_3_RFP_001.tif	31
62	A4_02_2_4_RFP_001.tif	32
103	A5_02_1_1_TagBFP_001.tif	33
118	A5_02_1_2_TagBFP_001.tif	34
104	A5_02_1_3_TagBFP_001.tif	35
119	A5_02_1_4_TagBFP_001.tif	36
19	A5_02_2_1_RFP_001.tif	37
49	A5_02_2_2_RFP_001.tif	38
19	A5_02_2_3_RFP_001.tif	39
36	A5_02_2_4_RFP_001.tif	40
78	A6_02_1_1_TagBFP_001.tif	41
113	A6_02_1_2_TagBFP_001.tif	42
106	A6_02_1_3_TagBFP_001.tif	43
152	A6_02_1_4_TagBFP_001.tif	44
46	A6_02_2_1_RFP_001.tif	45
59	A6_02_2_2_RFP_001.tif	46
27	A6_02_2_3_RFP_001.tif	47
103	A6_02_2_4_RFP_001.tif	48
62	A7_02_1_1_TagBFP_001.tif	49
66	A7_02_1_2_TagBFP_001.tif	50
76	A7_02_1_3_TagBFP_001.tif	51
55	A7_02_1_4_TagBFP_001.tif	52
24	A7_02_2_1_RFP_001.tif	53
45	A7_02_2_2_RFP_001.tif	54
49	A7_02_2_3_RFP_001.tif	55
47	A7_02_2_4_RFP_001.tif	56
39	A8_02_1_1_TagBFP_001.tif	57
63	A8_02_1_2_TagBFP_001.tif	58
31	A8_02_1_3_TagBFP_001.tif	59
86	A8_02_1_4_TagBFP_001.tif	60
19	A8_02_2_1_RFP_001.tif	61
55	A8_02_2_2_RFP_001.tif	62
20	A8_02_2_3_RFP_001.tif	63
77	A8_02_2_4_RFP_001.tif	64
214	B1_02_1_1_TagBFP_001.tif	65
304	B1_02_1_2_TagBFP_001.tif	66
184	B1_02_1_3_TagBFP_001.tif	67
234	B1_02_1_4_TagBFP_001.tif	68
9	B1_02_2_1_RFP_001.tif	69
26	B1_02_2_2_RFP_001.tif	70
9	B1_02_2_3_RFP_001.tif	71
19	B1_02_2_4_RFP_001.tif	72
208	B2_02_1_1_TagBFP_001.tif	73
287	B2_02_1_2_TagBFP_001.tif	74
238	B2_02_1_3_TagBFP_001.tif	75
275	B2_02_1_4_TagBFP_001.tif	76
1	B2_02_2_1_RFP_001.tif	77
24	B2_02_2_2_RFP_001.tif	78
2	B2_02_2_3_RFP_001.tif	79
23	B2_02_2_4_RFP_001.tif	80
122	B3_02_1_1_TagBFP_001.tif	81
247	B3_02_1_2_TagBFP_001.tif	82
214	B3_02_1_3_TagBFP_001.tif	83
366	B3_02_1_4_TagBFP_001.tif	84
9	B3_02_2_1_RFP_001.tif	85
28	B3_02_2_2_RFP_001.tif	86
3	B3_02_2_3_RFP_001.tif	87
22	B3_02_2_4_RFP_001.tif	88
326	B4_02_1_1_TagBFP_001.tif	89
326	B4_02_1_2_TagBFP_001.tif	90
331	B4_02_1_3_TagBFP_001.tif	91
237	B4_02_1_4_TagBFP_001.tif	92
8	B4_02_2_1_RFP_001.tif	93
16	B4_02_2_2_RFP_001.tif	94
12	B4_02_2_3_RFP_001.tif	95
11	B4_02_2_4_RFP_001.tif	96
311	B5_02_1_1_TagBFP_001.tif	97
229	B5_02_1_2_TagBFP_001.tif	98
223	B5_02_1_3_TagBFP_001.tif	99
243	B5_02_1_4_TagBFP_001.tif	100
15	B5_02_2_1_RFP_001.tif	101
13	B5_02_2_2_RFP_001.tif	102
7	B5_02_2_3_RFP_001.tif	103
17	B5_02_2_4_RFP_001.tif	104
221	B6_02_1_1_TagBFP_001.tif	105
278	B6_02_1_2_TagBFP_001.tif	106
198	B6_02_1_3_TagBFP_001.tif	107
199	B6_02_1_4_TagBFP_001.tif	108
7	B6_02_2_1_RFP_001.tif	109
22	B6_02_2_2_RFP_001.tif	110
6	B6_02_2_3_RFP_001.tif	111
19	B6_02_2_4_RFP_001.tif	112
161	B7_02_1_1_TagBFP_001.tif	113
159	B7_02_1_2_TagBFP_001.tif	114
131	B7_02_1_3_TagBFP_001.tif	115
181	B7_02_1_4_TagBFP_001.tif	116
20	B7_02_2_1_RFP_001.tif	117
43	B7_02_2_2_RFP_001.tif	118
11	B7_02_2_3_RFP_001.tif	119
37	B7_02_2_4_RFP_001.tif	120
56	B8_02_1_1_TagBFP_001.tif	121
91	B8_02_1_2_TagBFP_001.tif	122
62	B8_02_1_3_TagBFP_001.tif	123
77	B8_02_1_4_TagBFP_001.tif	124
42	B8_02_2_1_RFP_001.tif	125
78	B8_02_2_2_RFP_001.tif	126
30	B8_02_2_3_RFP_001.tif	127
68	B8_02_2_4_RFP_001.tif	128
278	C1_02_1_1_TagBFP_001.tif	129
381	C1_02_1_2_TagBFP_001.tif	130
322	C1_02_1_3_TagBFP_001.tif	131
343	C1_02_1_4_TagBFP_001.tif	132
6	C1_02_2_1_RFP_001.tif	133
5	C1_02_2_2_RFP_001.tif	134
3	C1_02_2_3_RFP_001.tif	135
5	C1_02_2_4_RFP_001.tif	136
265	C2_02_1_1_TagBFP_001.tif	137
393	C2_02_1_2_TagBFP_001.tif	138
406	C2_02_1_3_TagBFP_001.tif	139
405	C2_02_1_4_TagBFP_001.tif	140
0	C2_02_2_1_RFP_001.tif	141
18	C2_02_2_2_RFP_001.tif	142
1	C2_02_2_3_RFP_001.tif	143
10	C2_02_2_4_RFP_001.tif	144
479	C3_02_1_1_TagBFP_001.tif	145
236	C3_02_1_2_TagBFP_001.tif	146
342	C3_02_1_3_TagBFP_001.tif	147
321	C3_02_1_4_TagBFP_001.tif	148
6	C3_02_2_1_RFP_001.tif	149
11	C3_02_2_2_RFP_001.tif	150
0	C3_02_2_3_RFP_001.tif	151
12	C3_02_2_4_RFP_001.tif	152
358	C4_02_1_1_TagBFP_001.tif	153
387	C4_02_1_2_TagBFP_001.tif	154
418	C4_02_1_3_TagBFP_001.tif	155
397	C4_02_1_4_TagBFP_001.tif	156
7	C4_02_2_1_RFP_001.tif	157
14	C4_02_2_2_RFP_001.tif	158
8	C4_02_2_3_RFP_001.tif	159
18	C4_02_2_4_RFP_001.tif	160
368	C5_02_1_1_TagBFP_001.tif	161
310	C5_02_1_2_TagBFP_001.tif	162
270	C5_02_1_3_TagBFP_001.tif	163
323	C5_02_1_4_TagBFP_001.tif	164
6	C5_02_2_1_RFP_001.tif	165
9	C5_02_2_2_RFP_001.tif	166
8	C5_02_2_3_RFP_001.tif	167
12	C5_02_2_4_RFP_001.tif	168
380	C6_02_1_1_TagBFP_001.tif	169
230	C6_02_1_2_TagBFP_001.tif	170
260	C6_02_1_3_TagBFP_001.tif	171
400	C6_02_1_4_TagBFP_001.tif	172
4	C6_02_2_1_RFP_001.tif	173
15	C6_02_2_2_RFP_001.tif	174
7	C6_02_2_3_RFP_001.tif	175
15	C6_02_2_4_RFP_001.tif	176
205	C7_02_1_1_TagBFP_001.tif	177
121	C7_02_1_2_TagBFP_001.tif	178
180	C7_02_1_3_TagBFP_001.tif	179
136	C7_02_1_4_TagBFP_001.tif	180
18	C7_02_2_1_RFP_001.tif	181
32	C7_02_2_2_RFP_001.tif	182
10	C7_02_2_3_RFP_001.tif	183
24	C7_02_2_4_RFP_001.tif	184
53	C8_02_1_1_TagBFP_001.tif	185
77	C8_02_1_2_TagBFP_001.tif	186
75	C8_02_1_3_TagBFP_001.tif	187
76	C8_02_1_4_TagBFP_001.tif	188
29	C8_02_2_1_RFP_001.tif	189
58	C8_02_2_2_RFP_001.tif	190
38	C8_02_2_3_RFP_001.tif	191
58	C8_02_2_4_RFP_001.tif	192
254	D1_02_1_1_TagBFP_001.tif	193
519	D1_02_1_2_TagBFP_001.tif	194
338	D1_02_1_3_TagBFP_001.tif	195
471	D1_02_1_4_TagBFP_001.tif	196
0	D1_02_2_1_RFP_001.tif	197
15	D1_02_2_2_RFP_001.tif	198
6	D1_02_2_3_RFP_001.tif	199
10	D1_02_2_4_RFP_001.tif	200
461	D2_02_1_1_TagBFP_001.tif	201
475	D2_02_1_2_TagBFP_001.tif	202
441	D2_02_1_3_TagBFP_001.tif	203
318	D2_02_1_4_TagBFP_001.tif	204
7	D2_02_2_1_RFP_001.tif	205
11	D2_02_2_2_RFP_001.tif	206
4	D2_02_2_3_RFP_001.tif	207
15	D2_02_2_4_RFP_001.tif	208
675	D3_02_1_1_TagBFP_001.tif	209
454	D3_02_1_2_TagBFP_001.tif	210
332	D3_02_1_3_TagBFP_001.tif	211
365	D3_02_1_4_TagBFP_001.tif	212
3	D3_02_2_1_RFP_001.tif	213
10	D3_02_2_2_RFP_001.tif	214
1	D3_02_2_3_RFP_001.tif	215
14	D3_02_2_4_RFP_001.tif	216
292	D4_02_1_1_TagBFP_001.tif	217
431	D4_02_1_2_TagBFP_001.tif	218
467	D4_02_1_3_TagBFP_001.tif	219
526	D4_02_1_4_TagBFP_001.tif	220
4	D4_02_2_1_RFP_001.tif	221
17	D4_02_2_2_RFP_001.tif	222
4	D4_02_2_3_RFP_001.tif	223
16	D4_02_2_4_RFP_001.tif	224
415	D5_02_1_1_TagBFP_001.tif	225
535	D5_02_1_2_TagBFP_001.tif	226
481	D5_02_1_3_TagBFP_001.tif	227
339	D5_02_1_4_TagBFP_001.tif	228
10	D5_02_2_1_RFP_001.tif	229
8	D5_02_2_2_RFP_001.tif	230
8	D5_02_2_3_RFP_001.tif	231
9	D5_02_2_4_RFP_001.tif	232
451	D6_02_1_1_TagBFP_001.tif	233
497	D6_02_1_2_TagBFP_001.tif	234
417	D6_02_1_3_TagBFP_001.tif	235
462	D6_02_1_4_TagBFP_001.tif	236
10	D6_02_2_1_RFP_001.tif	237
17	D6_02_2_2_RFP_001.tif	238
13	D6_02_2_3_RFP_001.tif	239
15	D6_02_2_4_RFP_001.tif	240
172	D7_02_1_1_TagBFP_001.tif	241
264	D7_02_1_2_TagBFP_001.tif	242
337	D7_02_1_3_TagBFP_001.tif	243
243	D7_02_1_4_TagBFP_001.tif	244
10	D7_02_2_1_RFP_001.tif	245
45	D7_02_2_2_RFP_001.tif	246
25	D7_02_2_3_RFP_001.tif	247
37	D7_02_2_4_RFP_001.tif	248
45	D8_02_1_1_TagBFP_001.tif	249
88	D8_02_1_2_TagBFP_001.tif	250
47	D8_02_1_3_TagBFP_001.tif	251
93	D8_02_1_4_TagBFP_001.tif	252
23	D8_02_2_1_RFP_001.tif	253
67	D8_02_2_2_RFP_001.tif	254
22	D8_02_2_3_RFP_001.tif	255
72	D8_02_2_4_RFP_001.tif	256
322	E1_02_1_1_TagBFP_001.tif	257
436	E1_02_1_2_TagBFP_001.tif	258
508	E1_02_1_3_TagBFP_001.tif	259
515	E1_02_1_4_TagBFP_001.tif	260
5	E1_02_2_1_RFP_001.tif	261
15	E1_02_2_2_RFP_001.tif	262
3	E1_02_2_3_RFP_001.tif	263
10	E1_02_2_4_RFP_001.tif	264
401	E2_02_1_1_TagBFP_001.tif	265
562	E2_02_1_2_TagBFP_001.tif	266
327	E2_02_1_3_TagBFP_001.tif	267
447	E2_02_1_4_TagBFP_001.tif	268
4	E2_02_2_1_RFP_001.tif	269
12	E2_02_2_2_RFP_001.tif	270
7	E2_02_2_3_RFP_001.tif	271
7	E2_02_2_4_RFP_001.tif	272
358	E3_02_1_1_TagBFP_001.tif	273
474	E3_02_1_2_TagBFP_001.tif	274
210	E3_02_1_3_TagBFP_001.tif	275
444	E3_02_1_4_TagBFP_001.tif	276
8	E3_02_2_1_RFP_001.tif	277
25	E3_02_2_2_RFP_001.tif	278
2	E3_02_2_3_RFP_001.tif	279
4	E3_02_2_4_RFP_001.tif	280
422	E4_02_1_1_TagBFP_001.tif	281
479	E4_02_1_2_TagBFP_001.tif	282
302	E4_02_1_3_TagBFP_001.tif	283
462	E4_02_1_4_TagBFP_001.tif	284
5	E4_02_2_1_RFP_001.tif	285
18	E4_02_2_2_RFP_001.tif	286
6	E4_02_2_3_RFP_001.tif	287
11	E4_02_2_4_RFP_001.tif	288
405	E5_02_1_1_TagBFP_001.tif	289
414	E5_02_1_2_TagBFP_001.tif	290
451	E5_02_1_3_TagBFP_001.tif	291
393	E5_02_1_4_TagBFP_001.tif	292
5	E5_02_2_1_RFP_001.tif	293
14	E5_02_2_2_RFP_001.tif	294
6	E5_02_2_3_RFP_001.tif	295
18	E5_02_2_4_RFP_001.tif	296
394	E6_02_1_1_TagBFP_001.tif	297
323	E6_02_1_2_TagBFP_001.tif	298
402	E6_02_1_3_TagBFP_001.tif	299
382	E6_02_1_4_TagBFP_001.tif	300
7	E6_02_2_1_RFP_001.tif	301
13	E6_02_2_2_RFP_001.tif	302
6	E6_02_2_3_RFP_001.tif	303
13	E6_02_2_4_RFP_001.tif	304
242	E7_02_1_1_TagBFP_001.tif	305
169	E7_02_1_2_TagBFP_001.tif	306
176	E7_02_1_3_TagBFP_001.tif	307
261	E7_02_1_4_TagBFP_001.tif	308
17	E7_02_2_1_RFP_001.tif	309
34	E7_02_2_2_RFP_001.tif	310
10	E7_02_2_3_RFP_001.tif	311
37	E7_02_2_4_RFP_001.tif	312
47	E8_02_1_1_TagBFP_001.tif	313
74	E8_02_1_2_TagBFP_001.tif	314
49	E8_02_1_3_TagBFP_001.tif	315
67	E8_02_1_4_TagBFP_001.tif	316
29	E8_02_2_1_RFP_001.tif	317
65	E8_02_2_2_RFP_001.tif	318
31	E8_02_2_3_RFP_001.tif	319
57	E8_02_2_4_RFP_001.tif	320
274	F1_02_1_1_TagBFP_001.tif	321
584	F1_02_1_2_TagBFP_001.tif	322
508	F1_02_1_3_TagBFP_001.tif	323
457	F1_02_1_4_TagBFP_001.tif	324
2	F1_02_2_1_RFP_001.tif	325
24	F1_02_2_2_RFP_001.tif	326
8	F1_02_2_3_RFP_001.tif	327
10	F1_02_2_4_RFP_001.tif	328
380	F2_02_1_1_TagBFP_001.tif	329
578	F2_02_1_2_TagBFP_001.tif	330
452	F2_02_1_3_TagBFP_001.tif	331
349	F2_02_1_4_TagBFP_001.tif	332
6	F2_02_2_1_RFP_001.tif	333
14	F2_02_2_2_RFP_001.tif	334
9	F2_02_2_3_RFP_001.tif	335
14	F2_02_2_4_RFP_001.tif	336
449	F3_02_1_1_TagBFP_001.tif	337
509	F3_02_1_2_TagBFP_001.tif	338
387	F3_02_1_3_TagBFP_001.tif	339
615	F3_02_1_4_TagBFP_001.tif	340
6	F3_02_2_1_RFP_001.tif	341
17	F3_02_2_2_RFP_001.tif	342
4	F3_02_2_3_RFP_001.tif	343
20	F3_02_2_4_RFP_001.tif	344
489	F4_02_1_1_TagBFP_001.tif	345
573	F4_02_1_2_TagBFP_001.tif	346
335	F4_02_1_3_TagBFP_001.tif	347
554	F4_02_1_4_TagBFP_001.tif	348
7	F4_02_2_1_RFP_001.tif	349
12	F4_02_2_2_RFP_001.tif	350
6	F4_02_2_3_RFP_001.tif	351
7	F4_02_2_4_RFP_001.tif	352
321	F5_02_1_1_TagBFP_001.tif	353
518	F5_02_1_2_TagBFP_001.tif	354
525	F5_02_1_3_TagBFP_001.tif	355
583	F5_02_1_4_TagBFP_001.tif	356
2	F5_02_2_1_RFP_001.tif	357
20	F5_02_2_2_RFP_001.tif	358
5	F5_02_2_3_RFP_001.tif	359
11	F5_02_2_4_RFP_001.tif	360
476	F6_02_1_1_TagBFP_001.tif	361
447	F6_02_1_2_TagBFP_001.tif	362
365	F6_02_1_3_TagBFP_001.tif	363
450	F6_02_1_4_TagBFP_001.tif	364
14	F6_02_2_1_RFP_001.tif	365
16	F6_02_2_2_RFP_001.tif	366
8	F6_02_2_3_RFP_001.tif	367
6	F6_02_2_4_RFP_001.tif	368
79	F7_02_1_1_TagBFP_001.tif	369
80	F7_02_1_2_TagBFP_001.tif	370
121	F7_02_1_3_TagBFP_001.tif	371
143	F7_02_1_4_TagBFP_001.tif	372
20	F7_02_2_1_RFP_001.tif	373
31	F7_02_2_2_RFP_001.tif	374
19	F7_02_2_3_RFP_001.tif	375
34	F7_02_2_4_RFP_001.tif	376
54	F8_02_1_1_TagBFP_001.tif	377
42	F8_02_1_2_TagBFP_001.tif	378
56	F8_02_1_3_TagBFP_001.tif	379
106	F8_02_1_4_TagBFP_001.tif	380
26	F8_02_2_1_RFP_001.tif	381
39	F8_02_2_2_RFP_001.tif	382
34	F8_02_2_3_RFP_001.tif	383
88	F8_02_2_4_RFP_001.tif	384
342	G1_02_1_1_TagBFP_001.tif	385
584	G1_02_1_2_TagBFP_001.tif	386
449	G1_02_1_3_TagBFP_001.tif	387
547	G1_02_1_4_TagBFP_001.tif	388
4	G1_02_2_1_RFP_001.tif	389
17	G1_02_2_2_RFP_001.tif	390
8	G1_02_2_3_RFP_001.tif	391
9	G1_02_2_4_RFP_001.tif	392
444	G2_02_1_1_TagBFP_001.tif	393
652	G2_02_1_2_TagBFP_001.tif	394
424	G2_02_1_3_TagBFP_001.tif	395
311	G2_02_1_4_TagBFP_001.tif	396
2	G2_02_2_1_RFP_001.tif	397
8	G2_02_2_2_RFP_001.tif	398
5	G2_02_2_3_RFP_001.tif	399
12	G2_02_2_4_RFP_001.tif	400
494	G3_02_1_1_TagBFP_001.tif	401
527	G3_02_1_2_TagBFP_001.tif	402
484	G3_02_1_3_TagBFP_001.tif	403
429	G3_02_1_4_TagBFP_001.tif	404
3	G3_02_2_1_RFP_001.tif	405
12	G3_02_2_2_RFP_001.tif	406
5	G3_02_2_3_RFP_001.tif	407
9	G3_02_2_4_RFP_001.tif	408
440	G4_02_1_1_TagBFP_001.tif	409
490	G4_02_1_2_TagBFP_001.tif	410
529	G4_02_1_3_TagBFP_001.tif	411
436	G4_02_1_4_TagBFP_001.tif	412
6	G4_02_2_1_RFP_001.tif	413
18	G4_02_2_2_RFP_001.tif	414
6	G4_02_2_3_RFP_001.tif	415
13	G4_02_2_4_RFP_001.tif	416
572	G5_02_1_1_TagBFP_001.tif	417
617	G5_02_1_2_TagBFP_001.tif	418
490	G5_02_1_3_TagBFP_001.tif	419
501	G5_02_1_4_TagBFP_001.tif	420
5	G5_02_2_1_RFP_001.tif	421
11	G5_02_2_2_RFP_001.tif	422
4	G5_02_2_3_RFP_001.tif	423
20	G5_02_2_4_RFP_001.tif	424
425	G6_02_1_1_TagBFP_001.tif	425
530	G6_02_1_2_TagBFP_001.tif	426
607	G6_02_1_3_TagBFP_001.tif	427
659	G6_02_1_4_TagBFP_001.tif	428
9	G6_02_2_1_RFP_001.tif	429
10	G6_02_2_2_RFP_001.tif	430
8	G6_02_2_3_RFP_001.tif	431
10	G6_02_2_4_RFP_001.tif	432
218	G7_02_1_1_TagBFP_001.tif	433
184	G7_02_1_2_TagBFP_001.tif	434
251	G7_02_1_3_TagBFP_001.tif	435
174	G7_02_1_4_TagBFP_001.tif	436
14	G7_02_2_1_RFP_001.tif	437
39	G7_02_2_2_RFP_001.tif	438
16	G7_02_2_3_RFP_001.tif	439
27	G7_02_2_4_RFP_001.tif	440
38	G8_02_1_1_TagBFP_001.tif	441
52	G8_02_1_2_TagBFP_001.tif	442
60	G8_02_1_3_TagBFP_001.tif	443
88	G8_02_1_4_TagBFP_001.tif	444
23	G8_02_2_1_RFP_001.tif	445
40	G8_02_2_2_RFP_001.tif	446
51	G8_02_2_3_RFP_001.tif	447
66	G8_02_2_4_RFP_001.tif	448
318	H1_02_1_1_TagBFP_001.tif	449
583	H1_02_1_2_TagBFP_001.tif	450
511	H1_02_1_3_TagBFP_001.tif	451
632	H1_02_1_4_TagBFP_001.tif	452
5	H1_02_2_1_RFP_001.tif	453
10	H1_02_2_2_RFP_001.tif	454
6	H1_02_2_3_RFP_001.tif	455
15	H1_02_2_4_RFP_001.tif	456
444	H2_02_1_1_TagBFP_001.tif	457
540	H2_02_1_2_TagBFP_001.tif	458
537	H2_02_1_3_TagBFP_001.tif	459
523	H2_02_1_4_TagBFP_001.tif	460
3	H2_02_2_1_RFP_001.tif	461
18	H2_02_2_2_RFP_001.tif	462
7	H2_02_2_3_RFP_001.tif	463
13	H2_02_2_4_RFP_001.tif	464
409	H3_02_1_1_TagBFP_001.tif	465
602	H3_02_1_2_TagBFP_001.tif	466
543	H3_02_1_3_TagBFP_001.tif	467
680	H3_02_1_4_TagBFP_001.tif	468
4	H3_02_2_1_RFP_001.tif	469
15	H3_02_2_2_RFP_001.tif	470
8	H3_02_2_3_RFP_001.tif	471
11	H3_02_2_4_RFP_001.tif	472
496	H4_02_1_1_TagBFP_001.tif	473
533	H4_02_1_2_TagBFP_001.tif	474
501	H4_02_1_3_TagBFP_001.tif	475
501	H4_02_1_4_TagBFP_001.tif	476
5	H4_02_2_1_RFP_001.tif	477
11	H4_02_2_2_RFP_001.tif	478
7	H4_02_2_3_RFP_001.tif	479
11	H4_02_2_4_RFP_001.tif	480
493	H5_02_1_1_TagBFP_001.tif	481
412	H5_02_1_2_TagBFP_001.tif	482
548	H5_02_1_3_TagBFP_001.tif	483
570	H5_02_1_4_TagBFP_001.tif	484
2	H5_02_2_1_RFP_001.tif	485
12	H5_02_2_2_RFP_001.tif	486
10	H5_02_2_3_RFP_001.tif	487
12	H5_02_2_4_RFP_001.tif	488
479	H6_02_1_1_TagBFP_001.tif	489
503	H6_02_1_2_TagBFP_001.tif	490
615	H6_02_1_3_TagBFP_001.tif	491
516	H6_02_1_4_TagBFP_001.tif	492
18	H6_02_2_1_RFP_001.tif	493
18	H6_02_2_2_RFP_001.tif	494
11	H6_02_2_3_RFP_001.tif	495
12	H6_02_2_4_RFP_001.tif	496
223	H7_02_1_1_TagBFP_001.tif	497
204	H7_02_1_2_TagBFP_001.tif	498
142	H7_02_1_3_TagBFP_001.tif	499
172	H7_02_1_4_TagBFP_001.tif	500
25	H7_02_2_1_RFP_001.tif	501
43	H7_02_2_2_RFP_001.tif	502
18	H7_02_2_3_RFP_001.tif	503
39	H7_02_2_4_RFP_001.tif	504
45	H8_02_1_1_TagBFP_001.tif	505
73	H8_02_1_2_TagBFP_001.tif	506
54	H8_02_1_3_TagBFP_001.tif	507
96	H8_02_1_4_TagBFP_001.tif	508
20	H8_02_2_1_RFP_001.tif	509
53	H8_02_2_2_RFP_001.tif	510
31	H8_02_2_3_RFP_001.tif	511
75	H8_02_2_4_RFP_001.tif	512
