# Supplementary material for: Predicting anti-cancer drug combination responses with a temporal cell state network model
Source: PLoS Comput Biol. 2023 May 1;19(5):e1011082. doi: 10.1371/journal.pcbi.1011082 (PMC10174488; doi:10.1371/journal.pcbi.1011082)
Supplement: S1 Code — (ZIP) [file pcbi.1011082.s001.zip › U251_Image_PD_TAK_bio2.csv]

Count_IdentifyPrimaryObjects	FileName_DNA	ImageNumber
127	A1_02_1_1_TagBFP_001.tif	1
163	A1_02_1_2_TagBFP_001.tif	2
86	A1_02_1_3_TagBFP_001.tif	3
159	A1_02_1_4_TagBFP_001.tif	4
33	A1_02_2_1_RFP_001.tif	5
99	A1_02_2_2_RFP_001.tif	6
26	A1_02_2_3_RFP_001.tif	7
111	A1_02_2_4_RFP_001.tif	8
109	A2_02_1_1_TagBFP_001.tif	9
167	A2_02_1_2_TagBFP_001.tif	10
127	A2_02_1_3_TagBFP_001.tif	11
201	A2_02_1_4_TagBFP_001.tif	12
28	A2_02_2_1_RFP_001.tif	13
90	A2_02_2_2_RFP_001.tif	14
33	A2_02_2_3_RFP_001.tif	15
117	A2_02_2_4_RFP_001.tif	16
115	A3_02_1_1_TagBFP_001.tif	17
134	A3_02_1_2_TagBFP_001.tif	18
134	A3_02_1_3_TagBFP_001.tif	19
171	A3_02_1_4_TagBFP_001.tif	20
37	A3_02_2_1_RFP_001.tif	21
92	A3_02_2_2_RFP_001.tif	22
57	A3_02_2_3_RFP_001.tif	23
131	A3_02_2_4_RFP_001.tif	24
95	A4_02_1_1_TagBFP_001.tif	25
161	A4_02_1_2_TagBFP_001.tif	26
112	A4_02_1_3_TagBFP_001.tif	27
156	A4_02_1_4_TagBFP_001.tif	28
20	A4_02_2_1_RFP_001.tif	29
79	A4_02_2_2_RFP_001.tif	30
36	A4_02_2_3_RFP_001.tif	31
96	A4_02_2_4_RFP_001.tif	32
82	A5_02_1_1_TagBFP_001.tif	33
158	A5_02_1_2_TagBFP_001.tif	34
110	A5_02_1_3_TagBFP_001.tif	35
157	A5_02_1_4_TagBFP_001.tif	36
23	A5_02_2_1_RFP_001.tif	37
68	A5_02_2_2_RFP_001.tif	38
34	A5_02_2_3_RFP_001.tif	39
86	A5_02_2_4_RFP_001.tif	40
147	A6_02_1_1_TagBFP_001.tif	41
112	A6_02_1_2_TagBFP_001.tif	42
183	A6_02_1_3_TagBFP_001.tif	43
151	A6_02_1_4_TagBFP_001.tif	44
21	A6_02_2_1_RFP_001.tif	45
71	A6_02_2_2_RFP_001.tif	46
52	A6_02_2_3_RFP_001.tif	47
99	A6_02_2_4_RFP_001.tif	48
68	A7_02_1_1_TagBFP_001.tif	49
76	A7_02_1_2_TagBFP_001.tif	50
101	A7_02_1_3_TagBFP_001.tif	51
103	A7_02_1_4_TagBFP_001.tif	52
11	A7_02_2_1_RFP_001.tif	53
56	A7_02_2_2_RFP_001.tif	54
70	A7_02_2_3_RFP_001.tif	55
93	A7_02_2_4_RFP_001.tif	56
25	A8_02_1_1_TagBFP_001.tif	57
55	A8_02_1_2_TagBFP_001.tif	58
60	A8_02_1_3_TagBFP_001.tif	59
99	A8_02_1_4_TagBFP_001.tif	60
20	A8_02_2_1_RFP_001.tif	61
49	A8_02_2_2_RFP_001.tif	62
40	A8_02_2_3_RFP_001.tif	63
92	A8_02_2_4_RFP_001.tif	64
180	B1_02_1_1_TagBFP_001.tif	65
255	B1_02_1_2_TagBFP_001.tif	66
244	B1_02_1_3_TagBFP_001.tif	67
352	B1_02_1_4_TagBFP_001.tif	68
7	B1_02_2_1_RFP_001.tif	69
20	B1_02_2_2_RFP_001.tif	70
10	B1_02_2_3_RFP_001.tif	71
33	B1_02_2_4_RFP_001.tif	72
231	B2_02_1_1_TagBFP_001.tif	73
291	B2_02_1_2_TagBFP_001.tif	74
201	B2_02_1_3_TagBFP_001.tif	75
363	B2_02_1_4_TagBFP_001.tif	76
6	B2_02_2_1_RFP_001.tif	77
23	B2_02_2_2_RFP_001.tif	78
13	B2_02_2_3_RFP_001.tif	79
23	B2_02_2_4_RFP_001.tif	80
233	B3_02_1_1_TagBFP_001.tif	81
278	B3_02_1_2_TagBFP_001.tif	82
335	B3_02_1_3_TagBFP_001.tif	83
390	B3_02_1_4_TagBFP_001.tif	84
7	B3_02_2_1_RFP_001.tif	85
21	B3_02_2_2_RFP_001.tif	86
9	B3_02_2_3_RFP_001.tif	87
29	B3_02_2_4_RFP_001.tif	88
333	B4_02_1_1_TagBFP_001.tif	89
282	B4_02_1_2_TagBFP_001.tif	90
314	B4_02_1_3_TagBFP_001.tif	91
369	B4_02_1_4_TagBFP_001.tif	92
9	B4_02_2_1_RFP_001.tif	93
29	B4_02_2_2_RFP_001.tif	94
10	B4_02_2_3_RFP_001.tif	95
32	B4_02_2_4_RFP_001.tif	96
258	B5_02_1_1_TagBFP_001.tif	97
269	B5_02_1_2_TagBFP_001.tif	98
295	B5_02_1_3_TagBFP_001.tif	99
250	B5_02_1_4_TagBFP_001.tif	100
9	B5_02_2_1_RFP_001.tif	101
25	B5_02_2_2_RFP_001.tif	102
3	B5_02_2_3_RFP_001.tif	103
17	B5_02_2_4_RFP_001.tif	104
239	B6_02_1_1_TagBFP_001.tif	105
234	B6_02_1_2_TagBFP_001.tif	106
349	B6_02_1_3_TagBFP_001.tif	107
225	B6_02_1_4_TagBFP_001.tif	108
4	B6_02_2_1_RFP_001.tif	109
20	B6_02_2_2_RFP_001.tif	110
18	B6_02_2_3_RFP_001.tif	111
13	B6_02_2_4_RFP_001.tif	112
200	B7_02_1_1_TagBFP_001.tif	113
135	B7_02_1_2_TagBFP_001.tif	114
223	B7_02_1_3_TagBFP_001.tif	115
135	B7_02_1_4_TagBFP_001.tif	116
19	B7_02_2_1_RFP_001.tif	117
57	B7_02_2_2_RFP_001.tif	118
17	B7_02_2_3_RFP_001.tif	119
49	B7_02_2_4_RFP_001.tif	120
78	B8_02_1_1_TagBFP_001.tif	121
110	B8_02_1_2_TagBFP_001.tif	122
66	B8_02_1_3_TagBFP_001.tif	123
91	B8_02_1_4_TagBFP_001.tif	124
45	B8_02_2_1_RFP_001.tif	125
105	B8_02_2_2_RFP_001.tif	126
38	B8_02_2_3_RFP_001.tif	127
74	B8_02_2_4_RFP_001.tif	128
332	C1_02_1_1_TagBFP_001.tif	129
572	C1_02_1_2_TagBFP_001.tif	130
160	C1_02_1_3_TagBFP_001.tif	131
343	C1_02_1_4_TagBFP_001.tif	132
6	C1_02_2_1_RFP_001.tif	133
25	C1_02_2_2_RFP_001.tif	134
3	C1_02_2_3_RFP_001.tif	135
14	C1_02_2_4_RFP_001.tif	136
389	C2_02_1_1_TagBFP_001.tif	137
432	C2_02_1_2_TagBFP_001.tif	138
223	C2_02_1_3_TagBFP_001.tif	139
301	C2_02_1_4_TagBFP_001.tif	140
3	C2_02_2_1_RFP_001.tif	141
19	C2_02_2_2_RFP_001.tif	142
4	C2_02_2_3_RFP_001.tif	143
12	C2_02_2_4_RFP_001.tif	144
432	C3_02_1_1_TagBFP_001.tif	145
546	C3_02_1_2_TagBFP_001.tif	146
333	C3_02_1_3_TagBFP_001.tif	147
375	C3_02_1_4_TagBFP_001.tif	148
1	C3_02_2_1_RFP_001.tif	149
11	C3_02_2_2_RFP_001.tif	150
6	C3_02_2_3_RFP_001.tif	151
15	C3_02_2_4_RFP_001.tif	152
308	C4_02_1_1_TagBFP_001.tif	153
425	C4_02_1_2_TagBFP_001.tif	154
367	C4_02_1_3_TagBFP_001.tif	155
362	C4_02_1_4_TagBFP_001.tif	156
4	C4_02_2_1_RFP_001.tif	157
8	C4_02_2_2_RFP_001.tif	158
4	C4_02_2_3_RFP_001.tif	159
18	C4_02_2_4_RFP_001.tif	160
403	C5_02_1_1_TagBFP_001.tif	161
541	C5_02_1_2_TagBFP_001.tif	162
487	C5_02_1_3_TagBFP_001.tif	163
401	C5_02_1_4_TagBFP_001.tif	164
7	C5_02_2_1_RFP_001.tif	165
19	C5_02_2_2_RFP_001.tif	166
6	C5_02_2_3_RFP_001.tif	167
15	C5_02_2_4_RFP_001.tif	168
428	C6_02_1_1_TagBFP_001.tif	169
465	C6_02_1_2_TagBFP_001.tif	170
481	C6_02_1_3_TagBFP_001.tif	171
436	C6_02_1_4_TagBFP_001.tif	172
4	C6_02_2_1_RFP_001.tif	173
14	C6_02_2_2_RFP_001.tif	174
9	C6_02_2_3_RFP_001.tif	175
17	C6_02_2_4_RFP_001.tif	176
177	C7_02_1_1_TagBFP_001.tif	177
147	C7_02_1_2_TagBFP_001.tif	178
213	C7_02_1_3_TagBFP_001.tif	179
214	C7_02_1_4_TagBFP_001.tif	180
14	C7_02_2_1_RFP_001.tif	181
49	C7_02_2_2_RFP_001.tif	182
19	C7_02_2_3_RFP_001.tif	183
34	C7_02_2_4_RFP_001.tif	184
65	C8_02_1_1_TagBFP_001.tif	185
83	C8_02_1_2_TagBFP_001.tif	186
63	C8_02_1_3_TagBFP_001.tif	187
97	C8_02_1_4_TagBFP_001.tif	188
36	C8_02_2_1_RFP_001.tif	189
65	C8_02_2_2_RFP_001.tif	190
37	C8_02_2_3_RFP_001.tif	191
84	C8_02_2_4_RFP_001.tif	192
213	D1_02_1_1_TagBFP_001.tif	193
492	D1_02_1_2_TagBFP_001.tif	194
396	D1_02_1_3_TagBFP_001.tif	195
537	D1_02_1_4_TagBFP_001.tif	196
8	D1_02_2_1_RFP_001.tif	197
4	D1_02_2_2_RFP_001.tif	198
8	D1_02_2_3_RFP_001.tif	199
11	D1_02_2_4_RFP_001.tif	200
499	D2_02_1_1_TagBFP_001.tif	201
440	D2_02_1_2_TagBFP_001.tif	202
270	D2_02_1_3_TagBFP_001.tif	203
448	D2_02_1_4_TagBFP_001.tif	204
3	D2_02_2_1_RFP_001.tif	205
12	D2_02_2_2_RFP_001.tif	206
3	D2_02_2_3_RFP_001.tif	207
12	D2_02_2_4_RFP_001.tif	208
520	D3_02_1_1_TagBFP_001.tif	209
541	D3_02_1_2_TagBFP_001.tif	210
381	D3_02_1_3_TagBFP_001.tif	211
616	D3_02_1_4_TagBFP_001.tif	212
2	D3_02_2_1_RFP_001.tif	213
17	D3_02_2_2_RFP_001.tif	214
2	D3_02_2_3_RFP_001.tif	215
14	D3_02_2_4_RFP_001.tif	216
365	D4_02_1_1_TagBFP_001.tif	217
591	D4_02_1_2_TagBFP_001.tif	218
492	D4_02_1_3_TagBFP_001.tif	219
523	D4_02_1_4_TagBFP_001.tif	220
9	D4_02_2_1_RFP_001.tif	221
19	D4_02_2_2_RFP_001.tif	222
8	D4_02_2_3_RFP_001.tif	223
21	D4_02_2_4_RFP_001.tif	224
488	D5_02_1_1_TagBFP_001.tif	225
596	D5_02_1_2_TagBFP_001.tif	226
429	D5_02_1_3_TagBFP_001.tif	227
405	D5_02_1_4_TagBFP_001.tif	228
3	D5_02_2_1_RFP_001.tif	229
14	D5_02_2_2_RFP_001.tif	230
3	D5_02_2_3_RFP_001.tif	231
9	D5_02_2_4_RFP_001.tif	232
490	D6_02_1_1_TagBFP_001.tif	233
338	D6_02_1_2_TagBFP_001.tif	234
464	D6_02_1_3_TagBFP_001.tif	235
344	D6_02_1_4_TagBFP_001.tif	236
3	D6_02_2_1_RFP_001.tif	237
12	D6_02_2_2_RFP_001.tif	238
4	D6_02_2_3_RFP_001.tif	239
11	D6_02_2_4_RFP_001.tif	240
261	D7_02_1_1_TagBFP_001.tif	241
310	D7_02_1_2_TagBFP_001.tif	242
214	D7_02_1_3_TagBFP_001.tif	243
194	D7_02_1_4_TagBFP_001.tif	244
22	D7_02_2_1_RFP_001.tif	245
40	D7_02_2_2_RFP_001.tif	246
20	D7_02_2_3_RFP_001.tif	247
38	D7_02_2_4_RFP_001.tif	248
81	D8_02_1_1_TagBFP_001.tif	249
62	D8_02_1_2_TagBFP_001.tif	250
49	D8_02_1_3_TagBFP_001.tif	251
90	D8_02_1_4_TagBFP_001.tif	252
46	D8_02_2_1_RFP_001.tif	253
40	D8_02_2_2_RFP_001.tif	254
22	D8_02_2_3_RFP_001.tif	255
67	D8_02_2_4_RFP_001.tif	256
344	E1_02_1_1_TagBFP_001.tif	257
684	E1_02_1_2_TagBFP_001.tif	258
324	E1_02_1_3_TagBFP_001.tif	259
484	E1_02_1_4_TagBFP_001.tif	260
3	E1_02_2_1_RFP_001.tif	261
23	E1_02_2_2_RFP_001.tif	262
5	E1_02_2_3_RFP_001.tif	263
8	E1_02_2_4_RFP_001.tif	264
647	E2_02_1_1_TagBFP_001.tif	265
664	E2_02_1_2_TagBFP_001.tif	266
313	E2_02_1_3_TagBFP_001.tif	267
451	E2_02_1_4_TagBFP_001.tif	268
15	E2_02_2_1_RFP_001.tif	269
25	E2_02_2_2_RFP_001.tif	270
7	E2_02_2_3_RFP_001.tif	271
8	E2_02_2_4_RFP_001.tif	272
415	E3_02_1_1_TagBFP_001.tif	273
610	E3_02_1_2_TagBFP_001.tif	274
433	E3_02_1_3_TagBFP_001.tif	275
425	E3_02_1_4_TagBFP_001.tif	276
4	E3_02_2_1_RFP_001.tif	277
18	E3_02_2_2_RFP_001.tif	278
16	E3_02_2_3_RFP_001.tif	279
10	E3_02_2_4_RFP_001.tif	280
390	E4_02_1_1_TagBFP_001.tif	281
539	E4_02_1_2_TagBFP_001.tif	282
502	E4_02_1_3_TagBFP_001.tif	283
508	E4_02_1_4_TagBFP_001.tif	284
8	E4_02_2_1_RFP_001.tif	285
10	E4_02_2_2_RFP_001.tif	286
7	E4_02_2_3_RFP_001.tif	287
10	E4_02_2_4_RFP_001.tif	288
366	E5_02_1_1_TagBFP_001.tif	289
608	E5_02_1_2_TagBFP_001.tif	290
426	E5_02_1_3_TagBFP_001.tif	291
467	E5_02_1_4_TagBFP_001.tif	292
8	E5_02_2_1_RFP_001.tif	293
15	E5_02_2_2_RFP_001.tif	294
1	E5_02_2_3_RFP_001.tif	295
10	E5_02_2_4_RFP_001.tif	296
607	E6_02_1_1_TagBFP_001.tif	297
525	E6_02_1_2_TagBFP_001.tif	298
388	E6_02_1_3_TagBFP_001.tif	299
389	E6_02_1_4_TagBFP_001.tif	300
9	E6_02_2_1_RFP_001.tif	301
31	E6_02_2_2_RFP_001.tif	302
5	E6_02_2_3_RFP_001.tif	303
20	E6_02_2_4_RFP_001.tif	304
357	E7_02_1_1_TagBFP_001.tif	305
149	E7_02_1_2_TagBFP_001.tif	306
290	E7_02_1_3_TagBFP_001.tif	307
176	E7_02_1_4_TagBFP_001.tif	308
19	E7_02_2_1_RFP_001.tif	309
36	E7_02_2_2_RFP_001.tif	310
18	E7_02_2_3_RFP_001.tif	311
33	E7_02_2_4_RFP_001.tif	312
83	E8_02_1_1_TagBFP_001.tif	313
90	E8_02_1_2_TagBFP_001.tif	314
52	E8_02_1_3_TagBFP_001.tif	315
75	E8_02_1_4_TagBFP_001.tif	316
46	E8_02_2_1_RFP_001.tif	317
87	E8_02_2_2_RFP_001.tif	318
29	E8_02_2_3_RFP_001.tif	319
62	E8_02_2_4_RFP_001.tif	320
229	F1_02_1_1_TagBFP_001.tif	321
673	F1_02_1_2_TagBFP_001.tif	322
443	F1_02_1_3_TagBFP_001.tif	323
607	F1_02_1_4_TagBFP_001.tif	324
6	F1_02_2_1_RFP_001.tif	325
30	F1_02_2_2_RFP_001.tif	326
8	F1_02_2_3_RFP_001.tif	327
15	F1_02_2_4_RFP_001.tif	328
323	F2_02_1_1_TagBFP_001.tif	329
666	F2_02_1_2_TagBFP_001.tif	330
315	F2_02_1_3_TagBFP_001.tif	331
547	F2_02_1_4_TagBFP_001.tif	332
5	F2_02_2_1_RFP_001.tif	333
17	F2_02_2_2_RFP_001.tif	334
3	F2_02_2_3_RFP_001.tif	335
13	F2_02_2_4_RFP_001.tif	336
531	F3_02_1_1_TagBFP_001.tif	337
649	F3_02_1_2_TagBFP_001.tif	338
285	F3_02_1_3_TagBFP_001.tif	339
601	F3_02_1_4_TagBFP_001.tif	340
2	F3_02_2_1_RFP_001.tif	341
19	F3_02_2_2_RFP_001.tif	342
3	F3_02_2_3_RFP_001.tif	343
10	F3_02_2_4_RFP_001.tif	344
501	F4_02_1_1_TagBFP_001.tif	345
536	F4_02_1_2_TagBFP_001.tif	346
302	F4_02_1_3_TagBFP_001.tif	347
488	F4_02_1_4_TagBFP_001.tif	348
9	F4_02_2_1_RFP_001.tif	349
10	F4_02_2_2_RFP_001.tif	350
4	F4_02_2_3_RFP_001.tif	351
6	F4_02_2_4_RFP_001.tif	352
436	F5_02_1_1_TagBFP_001.tif	353
524	F5_02_1_2_TagBFP_001.tif	354
326	F5_02_1_3_TagBFP_001.tif	355
564	F5_02_1_4_TagBFP_001.tif	356
7	F5_02_2_1_RFP_001.tif	357
16	F5_02_2_2_RFP_001.tif	358
5	F5_02_2_3_RFP_001.tif	359
17	F5_02_2_4_RFP_001.tif	360
476	F6_02_1_1_TagBFP_001.tif	361
727	F6_02_1_2_TagBFP_001.tif	362
280	F6_02_1_3_TagBFP_001.tif	363
418	F6_02_1_4_TagBFP_001.tif	364
7	F6_02_2_1_RFP_001.tif	365
17	F6_02_2_2_RFP_001.tif	366
10	F6_02_2_3_RFP_001.tif	367
17	F6_02_2_4_RFP_001.tif	368
359	F7_02_1_1_TagBFP_001.tif	369
190	F7_02_1_2_TagBFP_001.tif	370
221	F7_02_1_3_TagBFP_001.tif	371
221	F7_02_1_4_TagBFP_001.tif	372
18	F7_02_2_1_RFP_001.tif	373
45	F7_02_2_2_RFP_001.tif	374
21	F7_02_2_3_RFP_001.tif	375
41	F7_02_2_4_RFP_001.tif	376
74	F8_02_1_1_TagBFP_001.tif	377
71	F8_02_1_2_TagBFP_001.tif	378
40	F8_02_1_3_TagBFP_001.tif	379
64	F8_02_1_4_TagBFP_001.tif	380
50	F8_02_2_1_RFP_001.tif	381
62	F8_02_2_2_RFP_001.tif	382
27	F8_02_2_3_RFP_001.tif	383
50	F8_02_2_4_RFP_001.tif	384
457	G1_02_1_1_TagBFP_001.tif	385
654	G1_02_1_2_TagBFP_001.tif	386
596	G1_02_1_3_TagBFP_001.tif	387
709	G1_02_1_4_TagBFP_001.tif	388
3	G1_02_2_1_RFP_001.tif	389
18	G1_02_2_2_RFP_001.tif	390
14	G1_02_2_3_RFP_001.tif	391
11	G1_02_2_4_RFP_001.tif	392
354	G2_02_1_1_TagBFP_001.tif	393
627	G2_02_1_2_TagBFP_001.tif	394
499	G2_02_1_3_TagBFP_001.tif	395
631	G2_02_1_4_TagBFP_001.tif	396
6	G2_02_2_1_RFP_001.tif	397
10	G2_02_2_2_RFP_001.tif	398
2	G2_02_2_3_RFP_001.tif	399
12	G2_02_2_4_RFP_001.tif	400
577	G3_02_1_1_TagBFP_001.tif	401
532	G3_02_1_2_TagBFP_001.tif	402
510	G3_02_1_3_TagBFP_001.tif	403
527	G3_02_1_4_TagBFP_001.tif	404
10	G3_02_2_1_RFP_001.tif	405
14	G3_02_2_2_RFP_001.tif	406
6	G3_02_2_3_RFP_001.tif	407
8	G3_02_2_4_RFP_001.tif	408
620	G4_02_1_1_TagBFP_001.tif	409
494	G4_02_1_2_TagBFP_001.tif	410
575	G4_02_1_3_TagBFP_001.tif	411
592	G4_02_1_4_TagBFP_001.tif	412
4	G4_02_2_1_RFP_001.tif	413
18	G4_02_2_2_RFP_001.tif	414
8	G4_02_2_3_RFP_001.tif	415
11	G4_02_2_4_RFP_001.tif	416
429	G5_02_1_1_TagBFP_001.tif	417
527	G5_02_1_2_TagBFP_001.tif	418
386	G5_02_1_3_TagBFP_001.tif	419
369	G5_02_1_4_TagBFP_001.tif	420
8	G5_02_2_1_RFP_001.tif	421
17	G5_02_2_2_RFP_001.tif	422
10	G5_02_2_3_RFP_001.tif	423
7	G5_02_2_4_RFP_001.tif	424
492	G6_02_1_1_TagBFP_001.tif	425
392	G6_02_1_2_TagBFP_001.tif	426
337	G6_02_1_3_TagBFP_001.tif	427
334	G6_02_1_4_TagBFP_001.tif	428
3	G6_02_2_1_RFP_001.tif	429
16	G6_02_2_2_RFP_001.tif	430
4	G6_02_2_3_RFP_001.tif	431
17	G6_02_2_4_RFP_001.tif	432
239	G7_02_1_1_TagBFP_001.tif	433
198	G7_02_1_2_TagBFP_001.tif	434
135	G7_02_1_3_TagBFP_001.tif	435
179	G7_02_1_4_TagBFP_001.tif	436
10	G7_02_2_1_RFP_001.tif	437
59	G7_02_2_2_RFP_001.tif	438
15	G7_02_2_3_RFP_001.tif	439
30	G7_02_2_4_RFP_001.tif	440
89	G8_02_1_1_TagBFP_001.tif	441
73	G8_02_1_2_TagBFP_001.tif	442
85	G8_02_1_3_TagBFP_001.tif	443
92	G8_02_1_4_TagBFP_001.tif	444
49	G8_02_2_1_RFP_001.tif	445
67	G8_02_2_2_RFP_001.tif	446
56	G8_02_2_3_RFP_001.tif	447
75	G8_02_2_4_RFP_001.tif	448
436	H1_02_1_1_TagBFP_001.tif	449
611	H1_02_1_2_TagBFP_001.tif	450
649	H1_02_1_3_TagBFP_001.tif	451
604	H1_02_1_4_TagBFP_001.tif	452
15	H1_02_2_1_RFP_001.tif	453
25	H1_02_2_2_RFP_001.tif	454
2	H1_02_2_3_RFP_001.tif	455
10	H1_02_2_4_RFP_001.tif	456
560	H2_02_1_1_TagBFP_001.tif	457
809	H2_02_1_2_TagBFP_001.tif	458
368	H2_02_1_3_TagBFP_001.tif	459
389	H2_02_1_4_TagBFP_001.tif	460
6	H2_02_2_1_RFP_001.tif	461
17	H2_02_2_2_RFP_001.tif	462
4	H2_02_2_3_RFP_001.tif	463
13	H2_02_2_4_RFP_001.tif	464
577	H3_02_1_1_TagBFP_001.tif	465
638	H3_02_1_2_TagBFP_001.tif	466
597	H3_02_1_3_TagBFP_001.tif	467
538	H3_02_1_4_TagBFP_001.tif	468
5	H3_02_2_1_RFP_001.tif	469
14	H3_02_2_2_RFP_001.tif	470
7	H3_02_2_3_RFP_001.tif	471
13	H3_02_2_4_RFP_001.tif	472
711	H4_02_1_1_TagBFP_001.tif	473
576	H4_02_1_2_TagBFP_001.tif	474
488	H4_02_1_3_TagBFP_001.tif	475
461	H4_02_1_4_TagBFP_001.tif	476
6	H4_02_2_1_RFP_001.tif	477
13	H4_02_2_2_RFP_001.tif	478
1	H4_02_2_3_RFP_001.tif	479
9	H4_02_2_4_RFP_001.tif	480
652	H5_02_1_1_TagBFP_001.tif	481
699	H5_02_1_2_TagBFP_001.tif	482
529	H5_02_1_3_TagBFP_001.tif	483
536	H5_02_1_4_TagBFP_001.tif	484
6	H5_02_2_1_RFP_001.tif	485
16	H5_02_2_2_RFP_001.tif	486
15	H5_02_2_3_RFP_001.tif	487
12	H5_02_2_4_RFP_001.tif	488
489	H6_02_1_1_TagBFP_001.tif	489
687	H6_02_1_2_TagBFP_001.tif	490
573	H6_02_1_3_TagBFP_001.tif	491
475	H6_02_1_4_TagBFP_001.tif	492
6	H6_02_2_1_RFP_001.tif	493
16	H6_02_2_2_RFP_001.tif	494
9	H6_02_2_3_RFP_001.tif	495
7	H6_02_2_4_RFP_001.tif	496
232	H7_02_1_1_TagBFP_001.tif	497
278	H7_02_1_2_TagBFP_001.tif	498
293	H7_02_1_3_TagBFP_001.tif	499
245	H7_02_1_4_TagBFP_001.tif	500
19	H7_02_2_1_RFP_001.tif	501
47	H7_02_2_2_RFP_001.tif	502
19	H7_02_2_3_RFP_001.tif	503
30	H7_02_2_4_RFP_001.tif	504
46	H8_02_1_1_TagBFP_001.tif	505
58	H8_02_1_2_TagBFP_001.tif	506
51	H8_02_1_3_TagBFP_001.tif	507
57	H8_02_1_4_TagBFP_001.tif	508
29	H8_02_2_1_RFP_001.tif	509
49	H8_02_2_2_RFP_001.tif	510
34	H8_02_2_3_RFP_001.tif	511
42	H8_02_2_4_RFP_001.tif	512
