# Supplementary material for: Predicting anti-cancer drug combination responses with a temporal cell state network model
Source: PLoS Comput Biol. 2023 May 1;19(5):e1011082. doi: 10.1371/journal.pcbi.1011082 (PMC10174488; doi:10.1371/journal.pcbi.1011082)
Supplement: S1 Code — (ZIP) [file pcbi.1011082.s001.zip › U251_Image_PD_TAK_bio3.csv]

Count_IdentifyPrimaryObjects	FileName_DNA	ImageNumber
100	A1_02_1_1_TagBFP_001.tif	1
254	A1_02_1_2_TagBFP_001.tif	2
75	A1_02_1_3_TagBFP_001.tif	3
199	A1_02_1_4_TagBFP_001.tif	4
20	A1_02_2_1_RFP_001.tif	5
141	A1_02_2_2_RFP_001.tif	6
40	A1_02_2_3_RFP_001.tif	7
115	A1_02_2_4_RFP_001.tif	8
111	A2_02_1_1_TagBFP_001.tif	9
119	A2_02_1_2_TagBFP_001.tif	10
152	A2_02_1_3_TagBFP_001.tif	11
225	A2_02_1_4_TagBFP_001.tif	12
20	A2_02_2_1_RFP_001.tif	13
82	A2_02_2_2_RFP_001.tif	14
55	A2_02_2_3_RFP_001.tif	15
173	A2_02_2_4_RFP_001.tif	16
89	A3_02_1_1_TagBFP_001.tif	17
143	A3_02_1_2_TagBFP_001.tif	18
199	A3_02_1_3_TagBFP_001.tif	19
242	A3_02_1_4_TagBFP_001.tif	20
27	A3_02_2_1_RFP_001.tif	21
96	A3_02_2_2_RFP_001.tif	22
61	A3_02_2_3_RFP_001.tif	23
154	A3_02_2_4_RFP_001.tif	24
84	A4_02_1_1_TagBFP_001.tif	25
137	A4_02_1_2_TagBFP_001.tif	26
142	A4_02_1_3_TagBFP_001.tif	27
270	A4_02_1_4_TagBFP_001.tif	28
28	A4_02_2_1_RFP_001.tif	29
70	A4_02_2_2_RFP_001.tif	30
57	A4_02_2_3_RFP_001.tif	31
166	A4_02_2_4_RFP_001.tif	32
122	A5_02_1_1_TagBFP_001.tif	33
177	A5_02_1_2_TagBFP_001.tif	34
152	A5_02_1_3_TagBFP_001.tif	35
226	A5_02_1_4_TagBFP_001.tif	36
36	A5_02_2_1_RFP_001.tif	37
122	A5_02_2_2_RFP_001.tif	38
48	A5_02_2_3_RFP_001.tif	39
139	A5_02_2_4_RFP_001.tif	40
69	A6_02_1_1_TagBFP_001.tif	41
103	A6_02_1_2_TagBFP_001.tif	42
186	A6_02_1_3_TagBFP_001.tif	43
183	A6_02_1_4_TagBFP_001.tif	44
18	A6_02_2_1_RFP_001.tif	45
77	A6_02_2_2_RFP_001.tif	46
62	A6_02_2_3_RFP_001.tif	47
151	A6_02_2_4_RFP_001.tif	48
77	A7_02_1_1_TagBFP_001.tif	49
138	A7_02_1_2_TagBFP_001.tif	50
102	A7_02_1_3_TagBFP_001.tif	51
181	A7_02_1_4_TagBFP_001.tif	52
32	A7_02_2_1_RFP_001.tif	53
94	A7_02_2_2_RFP_001.tif	54
39	A7_02_2_3_RFP_001.tif	55
121	A7_02_2_4_RFP_001.tif	56
55	A8_02_1_1_TagBFP_001.tif	57
101	A8_02_1_2_TagBFP_001.tif	58
102	A8_02_1_3_TagBFP_001.tif	59
111	A8_02_1_4_TagBFP_001.tif	60
33	A8_02_2_1_RFP_001.tif	61
85	A8_02_2_2_RFP_001.tif	62
66	A8_02_2_3_RFP_001.tif	63
112	A8_02_2_4_RFP_001.tif	64
178	B1_02_1_1_TagBFP_001.tif	65
382	B1_02_1_2_TagBFP_001.tif	66
153	B1_02_1_3_TagBFP_001.tif	67
279	B1_02_1_4_TagBFP_001.tif	68
8	B1_02_2_1_RFP_001.tif	69
35	B1_02_2_2_RFP_001.tif	70
6	B1_02_2_3_RFP_001.tif	71
32	B1_02_2_4_RFP_001.tif	72
173	B2_02_1_1_TagBFP_001.tif	73
323	B2_02_1_2_TagBFP_001.tif	74
282	B2_02_1_3_TagBFP_001.tif	75
382	B2_02_1_4_TagBFP_001.tif	76
12	B2_02_2_1_RFP_001.tif	77
26	B2_02_2_2_RFP_001.tif	78
4	B2_02_2_3_RFP_001.tif	79
31	B2_02_2_4_RFP_001.tif	80
246	B3_02_1_1_TagBFP_001.tif	81
296	B3_02_1_2_TagBFP_001.tif	82
206	B3_02_1_3_TagBFP_001.tif	83
409	B3_02_1_4_TagBFP_001.tif	84
12	B3_02_2_1_RFP_001.tif	85
21	B3_02_2_2_RFP_001.tif	86
8	B3_02_2_3_RFP_001.tif	87
27	B3_02_2_4_RFP_001.tif	88
232	B4_02_1_1_TagBFP_001.tif	89
305	B4_02_1_2_TagBFP_001.tif	90
333	B4_02_1_3_TagBFP_001.tif	91
240	B4_02_1_4_TagBFP_001.tif	92
7	B4_02_2_1_RFP_001.tif	93
18	B4_02_2_2_RFP_001.tif	94
11	B4_02_2_3_RFP_001.tif	95
27	B4_02_2_4_RFP_001.tif	96
333	B5_02_1_1_TagBFP_001.tif	97
302	B5_02_1_2_TagBFP_001.tif	98
301	B5_02_1_3_TagBFP_001.tif	99
277	B5_02_1_4_TagBFP_001.tif	100
10	B5_02_2_1_RFP_001.tif	101
18	B5_02_2_2_RFP_001.tif	102
20	B5_02_2_3_RFP_001.tif	103
28	B5_02_2_4_RFP_001.tif	104
261	B6_02_1_1_TagBFP_001.tif	105
245	B6_02_1_2_TagBFP_001.tif	106
411	B6_02_1_3_TagBFP_001.tif	107
301	B6_02_1_4_TagBFP_001.tif	108
6	B6_02_2_1_RFP_001.tif	109
30	B6_02_2_2_RFP_001.tif	110
6	B6_02_2_3_RFP_001.tif	111
36	B6_02_2_4_RFP_001.tif	112
171	B7_02_1_1_TagBFP_001.tif	113
137	B7_02_1_2_TagBFP_001.tif	114
206	B7_02_1_3_TagBFP_001.tif	115
144	B7_02_1_4_TagBFP_001.tif	116
23	B7_02_2_1_RFP_001.tif	117
49	B7_02_2_2_RFP_001.tif	118
22	B7_02_2_3_RFP_001.tif	119
46	B7_02_2_4_RFP_001.tif	120
57	B8_02_1_1_TagBFP_001.tif	121
80	B8_02_1_2_TagBFP_001.tif	122
62	B8_02_1_3_TagBFP_001.tif	123
72	B8_02_1_4_TagBFP_001.tif	124
31	B8_02_2_1_RFP_001.tif	125
55	B8_02_2_2_RFP_001.tif	126
24	B8_02_2_3_RFP_001.tif	127
64	B8_02_2_4_RFP_001.tif	128
192	C1_02_1_1_TagBFP_001.tif	129
463	C1_02_1_2_TagBFP_001.tif	130
123	C1_02_1_3_TagBFP_001.tif	131
632	C1_02_1_4_TagBFP_001.tif	132
4	C1_02_2_1_RFP_001.tif	133
17	C1_02_2_2_RFP_001.tif	134
2	C1_02_2_3_RFP_001.tif	135
21	C1_02_2_4_RFP_001.tif	136
238	C2_02_1_1_TagBFP_001.tif	137
508	C2_02_1_2_TagBFP_001.tif	138
227	C2_02_1_3_TagBFP_001.tif	139
517	C2_02_1_4_TagBFP_001.tif	140
7	C2_02_2_1_RFP_001.tif	141
22	C2_02_2_2_RFP_001.tif	142
6	C2_02_2_3_RFP_001.tif	143
12	C2_02_2_4_RFP_001.tif	144
516	C3_02_1_1_TagBFP_001.tif	145
602	C3_02_1_2_TagBFP_001.tif	146
175	C3_02_1_3_TagBFP_001.tif	147
225	C3_02_1_4_TagBFP_001.tif	148
7	C3_02_2_1_RFP_001.tif	149
15	C3_02_2_2_RFP_001.tif	150
2	C3_02_2_3_RFP_001.tif	151
10	C3_02_2_4_RFP_001.tif	152
411	C4_02_1_1_TagBFP_001.tif	153
472	C4_02_1_2_TagBFP_001.tif	154
248	C4_02_1_3_TagBFP_001.tif	155
284	C4_02_1_4_TagBFP_001.tif	156
6	C4_02_2_1_RFP_001.tif	157
10	C4_02_2_2_RFP_001.tif	158
0	C4_02_2_3_RFP_001.tif	159
10	C4_02_2_4_RFP_001.tif	160
534	C5_02_1_1_TagBFP_001.tif	161
640	C5_02_1_2_TagBFP_001.tif	162
217	C5_02_1_3_TagBFP_001.tif	163
173	C5_02_1_4_TagBFP_001.tif	164
3	C5_02_2_1_RFP_001.tif	165
17	C5_02_2_2_RFP_001.tif	166
4	C5_02_2_3_RFP_001.tif	167
8	C5_02_2_4_RFP_001.tif	168
527	C6_02_1_1_TagBFP_001.tif	169
418	C6_02_1_2_TagBFP_001.tif	170
414	C6_02_1_3_TagBFP_001.tif	171
234	C6_02_1_4_TagBFP_001.tif	172
12	C6_02_2_1_RFP_001.tif	173
24	C6_02_2_2_RFP_001.tif	174
3	C6_02_2_3_RFP_001.tif	175
14	C6_02_2_4_RFP_001.tif	176
264	C7_02_1_1_TagBFP_001.tif	177
125	C7_02_1_2_TagBFP_001.tif	178
260	C7_02_1_3_TagBFP_001.tif	179
143	C7_02_1_4_TagBFP_001.tif	180
27	C7_02_2_1_RFP_001.tif	181
30	C7_02_2_2_RFP_001.tif	182
21	C7_02_2_3_RFP_001.tif	183
38	C7_02_2_4_RFP_001.tif	184
46	C8_02_1_1_TagBFP_001.tif	185
83	C8_02_1_2_TagBFP_001.tif	186
88	C8_02_1_3_TagBFP_001.tif	187
123	C8_02_1_4_TagBFP_001.tif	188
32	C8_02_2_1_RFP_001.tif	189
65	C8_02_2_2_RFP_001.tif	190
41	C8_02_2_3_RFP_001.tif	191
94	C8_02_2_4_RFP_001.tif	192
232	D1_02_1_1_TagBFP_001.tif	193
473	D1_02_1_2_TagBFP_001.tif	194
270	D1_02_1_3_TagBFP_001.tif	195
515	D1_02_1_4_TagBFP_001.tif	196
5	D1_02_2_1_RFP_001.tif	197
9	D1_02_2_2_RFP_001.tif	198
3	D1_02_2_3_RFP_001.tif	199
15	D1_02_2_4_RFP_001.tif	200
484	D2_02_1_1_TagBFP_001.tif	201
486	D2_02_1_2_TagBFP_001.tif	202
260	D2_02_1_3_TagBFP_001.tif	203
437	D2_02_1_4_TagBFP_001.tif	204
15	D2_02_2_1_RFP_001.tif	205
21	D2_02_2_2_RFP_001.tif	206
1	D2_02_2_3_RFP_001.tif	207
8	D2_02_2_4_RFP_001.tif	208
336	D3_02_1_1_TagBFP_001.tif	209
502	D3_02_1_2_TagBFP_001.tif	210
360	D3_02_1_3_TagBFP_001.tif	211
233	D3_02_1_4_TagBFP_001.tif	212
3	D3_02_2_1_RFP_001.tif	213
17	D3_02_2_2_RFP_001.tif	214
2	D3_02_2_3_RFP_001.tif	215
11	D3_02_2_4_RFP_001.tif	216
205	D4_02_1_1_TagBFP_001.tif	217
525	D4_02_1_2_TagBFP_001.tif	218
304	D4_02_1_3_TagBFP_001.tif	219
403	D4_02_1_4_TagBFP_001.tif	220
5	D4_02_2_1_RFP_001.tif	221
11	D4_02_2_2_RFP_001.tif	222
3	D4_02_2_3_RFP_001.tif	223
13	D4_02_2_4_RFP_001.tif	224
210	D5_02_1_1_TagBFP_001.tif	225
580	D5_02_1_2_TagBFP_001.tif	226
216	D5_02_1_3_TagBFP_001.tif	227
396	D5_02_1_4_TagBFP_001.tif	228
6	D5_02_2_1_RFP_001.tif	229
25	D5_02_2_2_RFP_001.tif	230
6	D5_02_2_3_RFP_001.tif	231
4	D5_02_2_4_RFP_001.tif	232
222	D6_02_1_1_TagBFP_001.tif	233
556	D6_02_1_2_TagBFP_001.tif	234
237	D6_02_1_3_TagBFP_001.tif	235
444	D6_02_1_4_TagBFP_001.tif	236
3	D6_02_2_1_RFP_001.tif	237
37	D6_02_2_2_RFP_001.tif	238
3	D6_02_2_3_RFP_001.tif	239
18	D6_02_2_4_RFP_001.tif	240
208	D7_02_1_1_TagBFP_001.tif	241
143	D7_02_1_2_TagBFP_001.tif	242
245	D7_02_1_3_TagBFP_001.tif	243
149	D7_02_1_4_TagBFP_001.tif	244
17	D7_02_2_1_RFP_001.tif	245
64	D7_02_2_2_RFP_001.tif	246
13	D7_02_2_3_RFP_001.tif	247
29	D7_02_2_4_RFP_001.tif	248
62	D8_02_1_1_TagBFP_001.tif	249
61	D8_02_1_2_TagBFP_001.tif	250
65	D8_02_1_3_TagBFP_001.tif	251
70	D8_02_1_4_TagBFP_001.tif	252
38	D8_02_2_1_RFP_001.tif	253
59	D8_02_2_2_RFP_001.tif	254
37	D8_02_2_3_RFP_001.tif	255
63	D8_02_2_4_RFP_001.tif	256
583	E1_02_1_1_TagBFP_001.tif	257
540	E1_02_1_2_TagBFP_001.tif	258
506	E1_02_1_3_TagBFP_001.tif	259
366	E1_02_1_4_TagBFP_001.tif	260
13	E1_02_2_1_RFP_001.tif	261
12	E1_02_2_2_RFP_001.tif	262
4	E1_02_2_3_RFP_001.tif	263
12	E1_02_2_4_RFP_001.tif	264
517	E2_02_1_1_TagBFP_001.tif	265
603	E2_02_1_2_TagBFP_001.tif	266
405	E2_02_1_3_TagBFP_001.tif	267
558	E2_02_1_4_TagBFP_001.tif	268
8	E2_02_2_1_RFP_001.tif	269
8	E2_02_2_2_RFP_001.tif	270
6	E2_02_2_3_RFP_001.tif	271
15	E2_02_2_4_RFP_001.tif	272
605	E3_02_1_1_TagBFP_001.tif	273
637	E3_02_1_2_TagBFP_001.tif	274
354	E3_02_1_3_TagBFP_001.tif	275
506	E3_02_1_4_TagBFP_001.tif	276
8	E3_02_2_1_RFP_001.tif	277
12	E3_02_2_2_RFP_001.tif	278
5	E3_02_2_3_RFP_001.tif	279
12	E3_02_2_4_RFP_001.tif	280
510	E4_02_1_1_TagBFP_001.tif	281
617	E4_02_1_2_TagBFP_001.tif	282
501	E4_02_1_3_TagBFP_001.tif	283
571	E4_02_1_4_TagBFP_001.tif	284
2	E4_02_2_1_RFP_001.tif	285
14	E4_02_2_2_RFP_001.tif	286
13	E4_02_2_3_RFP_001.tif	287
13	E4_02_2_4_RFP_001.tif	288
706	E5_02_1_1_TagBFP_001.tif	289
582	E5_02_1_2_TagBFP_001.tif	290
548	E5_02_1_3_TagBFP_001.tif	291
342	E5_02_1_4_TagBFP_001.tif	292
9	E5_02_2_1_RFP_001.tif	293
14	E5_02_2_2_RFP_001.tif	294
7	E5_02_2_3_RFP_001.tif	295
10	E5_02_2_4_RFP_001.tif	296
647	E6_02_1_1_TagBFP_001.tif	297
454	E6_02_1_2_TagBFP_001.tif	298
466	E6_02_1_3_TagBFP_001.tif	299
476	E6_02_1_4_TagBFP_001.tif	300
11	E6_02_2_1_RFP_001.tif	301
20	E6_02_2_2_RFP_001.tif	302
10	E6_02_2_3_RFP_001.tif	303
9	E6_02_2_4_RFP_001.tif	304
437	E7_02_1_1_TagBFP_001.tif	305
201	E7_02_1_2_TagBFP_001.tif	306
233	E7_02_1_3_TagBFP_001.tif	307
196	E7_02_1_4_TagBFP_001.tif	308
35	E7_02_2_1_RFP_001.tif	309
49	E7_02_2_2_RFP_001.tif	310
14	E7_02_2_3_RFP_001.tif	311
40	E7_02_2_4_RFP_001.tif	312
65	E8_02_1_1_TagBFP_001.tif	313
76	E8_02_1_2_TagBFP_001.tif	314
71	E8_02_1_3_TagBFP_001.tif	315
98	E8_02_1_4_TagBFP_001.tif	316
28	E8_02_2_1_RFP_001.tif	317
61	E8_02_2_2_RFP_001.tif	318
32	E8_02_2_3_RFP_001.tif	319
81	E8_02_2_4_RFP_001.tif	320
532	F1_02_1_1_TagBFP_001.tif	321
693	F1_02_1_2_TagBFP_001.tif	322
487	F1_02_1_3_TagBFP_001.tif	323
350	F1_02_1_4_TagBFP_001.tif	324
5	F1_02_2_1_RFP_001.tif	325
19	F1_02_2_2_RFP_001.tif	326
4	F1_02_2_3_RFP_001.tif	327
6	F1_02_2_4_RFP_001.tif	328
389	F2_02_1_1_TagBFP_001.tif	329
719	F2_02_1_2_TagBFP_001.tif	330
317	F2_02_1_3_TagBFP_001.tif	331
638	F2_02_1_4_TagBFP_001.tif	332
2	F2_02_2_1_RFP_001.tif	333
18	F2_02_2_2_RFP_001.tif	334
2	F2_02_2_3_RFP_001.tif	335
11	F2_02_2_4_RFP_001.tif	336
503	F3_02_1_1_TagBFP_001.tif	337
652	F3_02_1_2_TagBFP_001.tif	338
355	F3_02_1_3_TagBFP_001.tif	339
661	F3_02_1_4_TagBFP_001.tif	340
5	F3_02_2_1_RFP_001.tif	341
33	F3_02_2_2_RFP_001.tif	342
7	F3_02_2_3_RFP_001.tif	343
30	F3_02_2_4_RFP_001.tif	344
634	F4_02_1_1_TagBFP_001.tif	345
579	F4_02_1_2_TagBFP_001.tif	346
373	F4_02_1_3_TagBFP_001.tif	347
410	F4_02_1_4_TagBFP_001.tif	348
8	F4_02_2_1_RFP_001.tif	349
25	F4_02_2_2_RFP_001.tif	350
6	F4_02_2_3_RFP_001.tif	351
17	F4_02_2_4_RFP_001.tif	352
429	F5_02_1_1_TagBFP_001.tif	353
491	F5_02_1_2_TagBFP_001.tif	354
436	F5_02_1_3_TagBFP_001.tif	355
530	F5_02_1_4_TagBFP_001.tif	356
6	F5_02_2_1_RFP_001.tif	357
28	F5_02_2_2_RFP_001.tif	358
7	F5_02_2_3_RFP_001.tif	359
29	F5_02_2_4_RFP_001.tif	360
568	F6_02_1_1_TagBFP_001.tif	361
493	F6_02_1_2_TagBFP_001.tif	362
601	F6_02_1_3_TagBFP_001.tif	363
466	F6_02_1_4_TagBFP_001.tif	364
6	F6_02_2_1_RFP_001.tif	365
21	F6_02_2_2_RFP_001.tif	366
11	F6_02_2_3_RFP_001.tif	367
14	F6_02_2_4_RFP_001.tif	368
272	F7_02_1_1_TagBFP_001.tif	369
191	F7_02_1_2_TagBFP_001.tif	370
422	F7_02_1_3_TagBFP_001.tif	371
138	F7_02_1_4_TagBFP_001.tif	372
19	F7_02_2_1_RFP_001.tif	373
47	F7_02_2_2_RFP_001.tif	374
23	F7_02_2_3_RFP_001.tif	375
52	F7_02_2_4_RFP_001.tif	376
95	F8_02_1_1_TagBFP_001.tif	377
81	F8_02_1_2_TagBFP_001.tif	378
69	F8_02_1_3_TagBFP_001.tif	379
74	F8_02_1_4_TagBFP_001.tif	380
50	F8_02_2_1_RFP_001.tif	381
68	F8_02_2_2_RFP_001.tif	382
30	F8_02_2_3_RFP_001.tif	383
63	F8_02_2_4_RFP_001.tif	384
599	G1_02_1_1_TagBFP_001.tif	385
724	G1_02_1_2_TagBFP_001.tif	386
428	G1_02_1_3_TagBFP_001.tif	387
548	G1_02_1_4_TagBFP_001.tif	388
6	G1_02_2_1_RFP_001.tif	389
18	G1_02_2_2_RFP_001.tif	390
11	G1_02_2_3_RFP_001.tif	391
19	G1_02_2_4_RFP_001.tif	392
417	G2_02_1_1_TagBFP_001.tif	393
875	G2_02_1_2_TagBFP_001.tif	394
508	G2_02_1_3_TagBFP_001.tif	395
552	G2_02_1_4_TagBFP_001.tif	396
3	G2_02_2_1_RFP_001.tif	397
26	G2_02_2_2_RFP_001.tif	398
4	G2_02_2_3_RFP_001.tif	399
25	G2_02_2_4_RFP_001.tif	400
481	G3_02_1_1_TagBFP_001.tif	401
589	G3_02_1_2_TagBFP_001.tif	402
498	G3_02_1_3_TagBFP_001.tif	403
516	G3_02_1_4_TagBFP_001.tif	404
5	G3_02_2_1_RFP_001.tif	405
20	G3_02_2_2_RFP_001.tif	406
4	G3_02_2_3_RFP_001.tif	407
9	G3_02_2_4_RFP_001.tif	408
566	G4_02_1_1_TagBFP_001.tif	409
710	G4_02_1_2_TagBFP_001.tif	410
505	G4_02_1_3_TagBFP_001.tif	411
552	G4_02_1_4_TagBFP_001.tif	412
4	G4_02_2_1_RFP_001.tif	413
16	G4_02_2_2_RFP_001.tif	414
3	G4_02_2_3_RFP_001.tif	415
10	G4_02_2_4_RFP_001.tif	416
696	G5_02_1_1_TagBFP_001.tif	417
573	G5_02_1_2_TagBFP_001.tif	418
635	G5_02_1_3_TagBFP_001.tif	419
449	G5_02_1_4_TagBFP_001.tif	420
8	G5_02_2_1_RFP_001.tif	421
26	G5_02_2_2_RFP_001.tif	422
8	G5_02_2_3_RFP_001.tif	423
12	G5_02_2_4_RFP_001.tif	424
543	G6_02_1_1_TagBFP_001.tif	425
577	G6_02_1_2_TagBFP_001.tif	426
800	G6_02_1_3_TagBFP_001.tif	427
482	G6_02_1_4_TagBFP_001.tif	428
8	G6_02_2_1_RFP_001.tif	429
30	G6_02_2_2_RFP_001.tif	430
6	G6_02_2_3_RFP_001.tif	431
11	G6_02_2_4_RFP_001.tif	432
323	G7_02_1_1_TagBFP_001.tif	433
166	G7_02_1_2_TagBFP_001.tif	434
251	G7_02_1_3_TagBFP_001.tif	435
224	G7_02_1_4_TagBFP_001.tif	436
20	G7_02_2_1_RFP_001.tif	437
48	G7_02_2_2_RFP_001.tif	438
12	G7_02_2_3_RFP_001.tif	439
24	G7_02_2_4_RFP_001.tif	440
61	G8_02_1_1_TagBFP_001.tif	441
95	G8_02_1_2_TagBFP_001.tif	442
67	G8_02_1_3_TagBFP_001.tif	443
81	G8_02_1_4_TagBFP_001.tif	444
29	G8_02_2_1_RFP_001.tif	445
75	G8_02_2_2_RFP_001.tif	446
30	G8_02_2_3_RFP_001.tif	447
61	G8_02_2_4_RFP_001.tif	448
401	H1_02_1_1_TagBFP_001.tif	449
867	H1_02_1_2_TagBFP_001.tif	450
284	H1_02_1_3_TagBFP_001.tif	451
972	H1_02_1_4_TagBFP_001.tif	452
9	H1_02_2_1_RFP_001.tif	453
19	H1_02_2_2_RFP_001.tif	454
5	H1_02_2_3_RFP_001.tif	455
11	H1_02_2_4_RFP_001.tif	456
579	H2_02_1_1_TagBFP_001.tif	457
799	H2_02_1_2_TagBFP_001.tif	458
535	H2_02_1_3_TagBFP_001.tif	459
570	H2_02_1_4_TagBFP_001.tif	460
1	H2_02_2_1_RFP_001.tif	461
13	H2_02_2_2_RFP_001.tif	462
5	H2_02_2_3_RFP_001.tif	463
14	H2_02_2_4_RFP_001.tif	464
648	H3_02_1_1_TagBFP_001.tif	465
665	H3_02_1_2_TagBFP_001.tif	466
598	H3_02_1_3_TagBFP_001.tif	467
623	H3_02_1_4_TagBFP_001.tif	468
9	H3_02_2_1_RFP_001.tif	469
13	H3_02_2_2_RFP_001.tif	470
7	H3_02_2_3_RFP_001.tif	471
17	H3_02_2_4_RFP_001.tif	472
552	H4_02_1_1_TagBFP_001.tif	473
821	H4_02_1_2_TagBFP_001.tif	474
578	H4_02_1_3_TagBFP_001.tif	475
556	H4_02_1_4_TagBFP_001.tif	476
6	H4_02_2_1_RFP_001.tif	477
17	H4_02_2_2_RFP_001.tif	478
6	H4_02_2_3_RFP_001.tif	479
20	H4_02_2_4_RFP_001.tif	480
590	H5_02_1_1_TagBFP_001.tif	481
647	H5_02_1_2_TagBFP_001.tif	482
507	H5_02_1_3_TagBFP_001.tif	483
720	H5_02_1_4_TagBFP_001.tif	484
9	H5_02_2_1_RFP_001.tif	485
23	H5_02_2_2_RFP_001.tif	486
4	H5_02_2_3_RFP_001.tif	487
22	H5_02_2_4_RFP_001.tif	488
783	H6_02_1_1_TagBFP_001.tif	489
671	H6_02_1_2_TagBFP_001.tif	490
809	H6_02_1_3_TagBFP_001.tif	491
346	H6_02_1_4_TagBFP_001.tif	492
21	H6_02_2_1_RFP_001.tif	493
28	H6_02_2_2_RFP_001.tif	494
6	H6_02_2_3_RFP_001.tif	495
15	H6_02_2_4_RFP_001.tif	496
191	H7_02_1_1_TagBFP_001.tif	497
98	H7_02_1_2_TagBFP_001.tif	498
176	H7_02_1_3_TagBFP_001.tif	499
125	H7_02_1_4_TagBFP_001.tif	500
18	H7_02_2_1_RFP_001.tif	501
28	H7_02_2_2_RFP_001.tif	502
23	H7_02_2_3_RFP_001.tif	503
42	H7_02_2_4_RFP_001.tif	504
63	H8_02_1_1_TagBFP_001.tif	505
59	H8_02_1_2_TagBFP_001.tif	506
54	H8_02_1_3_TagBFP_001.tif	507
63	H8_02_1_4_TagBFP_001.tif	508
36	H8_02_2_1_RFP_001.tif	509
42	H8_02_2_2_RFP_001.tif	510
25	H8_02_2_3_RFP_001.tif	511
57	H8_02_2_4_RFP_001.tif	512
