# Supplementary material for: Predicting anti-cancer drug combination responses with a temporal cell state network model
Source: PLoS Comput Biol. 2023 May 1;19(5):e1011082. doi: 10.1371/journal.pcbi.1011082 (PMC10174488; doi:10.1371/journal.pcbi.1011082)
Supplement: S1 Code — (ZIP) [file pcbi.1011082.s001.zip › U251_Single.xlsx]

## Sheet: GR_TagBFP+RFP_U251_All_KIs_QC_r
cell_line	treatment	perturbation	replicate	time	concentration	cell_count	cell_count__ctrl	cell_count__time0
U251	ABEMACICLIB	0	1	72	0.001	1552.25	1549.25	93
U251	ABEMACICLIB	0	1	72	0.003162	1643.5	1549.25	93
U251	ABEMACICLIB	0	1	72	0.01	1341.6	1549.25	93
U251	ABEMACICLIB	0	1	72	0.03162	1210.75	1549.25	93
U251	ABEMACICLIB	0	1	72	0.1	865	1549.25	93
U251	ABEMACICLIB	0	1	72	0.3162	602	1549.25	93
U251	ABEMACICLIB	0	1	72	1	375.25	1549.25	93
U251	ABEMACICLIB	0	1	72	3.162	351	1549.25	93
U251	ABEMACICLIB	0	1	72	10	94.25	1549.25	93
U251	ABEMACICLIB	0	2	72	0.001	1611	1573.25	93
U251	ABEMACICLIB	0	2	72	0.003162	1757.5	1573.25	93
U251	ABEMACICLIB	0	2	72	0.01	1359	1573.25	93
U251	ABEMACICLIB	0	2	72	0.03162	1268	1573.25	93
U251	ABEMACICLIB	0	2	72	0.1	1033.25	1573.25	93
U251	ABEMACICLIB	0	2	72	0.3162	604.5	1573.25	93
U251	ABEMACICLIB	0	2	72	1	334.75	1573.25	93
U251	ABEMACICLIB	0	2	72	3.162	264.25	1573.25	93
U251	ABEMACICLIB	0	2	72	10	60	1573.25	93
U251	ABEMACICLIB	0	3	72	0.001	1414	1490.5	93
U251	ABEMACICLIB	0	3	72	0.003162	1657.25	1490.5	93
U251	ABEMACICLIB	0	3	72	0.01	1297.2	1490.5	93
U251	ABEMACICLIB	0	3	72	0.03162	1166.75	1490.5	93
U251	ABEMACICLIB	0	3	72	0.1	803.25	1490.5	93
U251	ABEMACICLIB	0	3	72	0.3162	500	1490.5	93
U251	ABEMACICLIB	0	3	72	1	349	1490.5	93
U251	ABEMACICLIB	0	3	72	3.162	244.75	1490.5	93
U251	ABEMACICLIB	0	3	72	10	75	1490.5	93
U251	ABEMACICLIB	0	4	72	0.001	762.25	672.25	93
U251	ABEMACICLIB	0	4	72	0.003162	641.5	672.25	93
U251	ABEMACICLIB	0	4	72	0.01	780	672.25	93
U251	ABEMACICLIB	0	4	72	0.03162	492.25	672.25	93
U251	ABEMACICLIB	0	4	72	0.1	357.75	672.25	93
U251	ABEMACICLIB	0	4	72	0.3162	186	672.25	93
U251	ABEMACICLIB	0	4	72	1	102	672.25	93
U251	ABEMACICLIB	0	4	72	3.162	123.75	672.25	93
U251	ABEMACICLIB	0	4	72	10	11	672.25	93
U251	ABEMACICLIB	0	5	72	0.001	911.75	902.5	93
U251	ABEMACICLIB	0	5	72	0.003162	842	902.5	93
U251	ABEMACICLIB	0	5	72	0.01	642.5	902.5	93
U251	ABEMACICLIB	0	5	72	0.03162	548.5	902.5	93
U251	ABEMACICLIB	0	5	72	0.1	373	902.5	93
U251	ABEMACICLIB	0	5	72	0.3162	223.75	902.5	93
U251	ABEMACICLIB	0	5	72	1	111.75	902.5	93
U251	ABEMACICLIB	0	5	72	3.162	95.5	902.5	93
U251	ABEMACICLIB	0	5	72	10	4.75	902.5	93
U251	ABEMACICLIB	0	6	72	0.001	833.25	1094.25	93
U251	ABEMACICLIB	0	6	72	0.003162	808.25	1094.25	93
U251	ABEMACICLIB	0	6	72	0.01	619.75	1094.25	93
U251	ABEMACICLIB	0	6	72	0.03162	562.75	1094.25	93
U251	ABEMACICLIB	0	6	72	0.1	525.75	1094.25	93
U251	ABEMACICLIB	0	6	72	0.3162	214.25	1094.25	93
U251	ABEMACICLIB	0	6	72	1	96.75	1094.25	93
U251	ABEMACICLIB	0	6	72	3.162	88.75	1094.25	93
U251	ABEMACICLIB	0	6	72	10	36.25	1094.25	93
U251	PD0325901	0	1	72	0.001	1472.75	1915.75	93
U251	PD0325901	0	1	72	0.003162	1755.5	1915.75	93
U251	PD0325901	0	1	72	0.01	1490.2	1915.75	93
U251	PD0325901	0	1	72	0.03162	1122	1915.75	93
U251	PD0325901	0	1	72	0.1	1193.5	1915.75	93
U251	PD0325901	0	1	72	0.3162	1155.25	1915.75	93
U251	PD0325901	0	1	72	1	573	1915.75	93
U251	PD0325901	0	1	72	3.162	334	1915.75	93
U251	PD0325901	0	1	72	10	254.75	1915.75	93
U251	PD0325901	0	2	72	0.001	1825	1747.25	93
U251	PD0325901	0	2	72	0.003162	1714.5	1747.25	93
U251	PD0325901	0	2	72	0.01	1111.2	1747.25	93
U251	PD0325901	0	2	72	0.03162	1259.25	1747.25	93
U251	PD0325901	0	2	72	0.1	1248.75	1747.25	93
U251	PD0325901	0	2	72	0.3162	892.5	1747.25	93
U251	PD0325901	0	2	72	1	606	1747.25	93
U251	PD0325901	0	2	72	3.162	286.75	1747.25	93
U251	PD0325901	0	2	72	10	258.5	1747.25	93
U251	PD0325901	0	3	72	0.001	1663	1784.25	93
U251	PD0325901	0	3	72	0.003162	1909	1784.25	93
U251	PD0325901	0	3	72	0.01	1658.8	1784.25	93
U251	PD0325901	0	3	72	0.03162	1312.25	1784.25	93
U251	PD0325901	0	3	72	0.1	1105	1784.25	93
U251	PD0325901	0	3	72	0.3162	1162.25	1784.25	93
U251	PD0325901	0	3	72	1	569	1784.25	93
U251	PD0325901	0	3	72	3.162	331.5	1784.25	93
U251	PD0325901	0	3	72	10	250	1784.25	93
U251	PD0325901	0	4	72	0.001	629	640.25	93
U251	PD0325901	0	4	72	0.003162	545.75	640.25	93
U251	PD0325901	0	4	72	0.01	536	640.25	93
U251	PD0325901	0	4	72	0.03162	560.5	640.25	93
U251	PD0325901	0	4	72	0.1	391.5	640.25	93
U251	PD0325901	0	4	72	0.3162	308.5	640.25	93
U251	PD0325901	0	4	72	1	266.5	640.25	93
U251	PD0325901	0	4	72	3.162	135.25	640.25	93
U251	PD0325901	0	4	72	10	71.25	640.25	93
U251	PD0325901	0	5	72	0.001	743.25	731.75	93
U251	PD0325901	0	5	72	0.003162	658	731.75	93
U251	PD0325901	0	5	72	0.01	589.5	731.75	93
U251	PD0325901	0	5	72	0.03162	543.25	731.75	93
U251	PD0325901	0	5	72	0.1	568.75	731.75	93
U251	PD0325901	0	5	72	0.3162	386	731.75	93
U251	PD0325901	0	5	72	1	258.25	731.75	93
U251	PD0325901	0	5	72	3.162	105	731.75	93
U251	PD0325901	0	5	72	10	77.5	731.75	93
U251	PD0325901	0	6	72	0.001	680	722.75	93
U251	PD0325901	0	6	72	0.003162	685.75	722.75	93
U251	PD0325901	0	6	72	0.01	654	722.75	93
U251	PD0325901	0	6	72	0.03162	620.75	722.75	93
U251	PD0325901	0	6	72	0.1	619	722.75	93
U251	PD0325901	0	6	72	0.3162	428.5	722.75	93
U251	PD0325901	0	6	72	1	306.75	722.75	93
U251	PD0325901	0	6	72	3.162	131.25	722.75	93
U251	PD0325901	0	6	72	10	61.75	722.75	93
U251	TAK-960	0	1	72	0.001	979.25	1176.75	93
U251	TAK-960	0	1	72	0.003162	846	1176.75	93
U251	TAK-960	0	1	72	0.01	162.6	1176.75	93
U251	TAK-960	0	1	72	0.03162	77.75	1176.75	93
U251	TAK-960	0	1	72	0.1	62	1176.75	93
U251	TAK-960	0	1	72	0.3162	59.75	1176.75	93
U251	TAK-960	0	1	72	1	61.5	1176.75	93
U251	TAK-960	0	1	72	3.162	72	1176.75	93
U251	TAK-960	0	1	72	10	56.75	1176.75	93
U251	TAK-960	0	2	72	0.001	705.5	1154	93
U251	TAK-960	0	2	72	0.003162	995	1154	93
U251	TAK-960	0	2	72	0.01	135.2	1154	93
U251	TAK-960	0	2	72	0.03162	60.5	1154	93
U251	TAK-960	0	2	72	0.1	72.25	1154	93
U251	TAK-960	0	2	72	0.3162	48.25	1154	93
U251	TAK-960	0	2	72	1	67.75	1154	93
U251	TAK-960	0	2	72	3.162	70.5	1154	93
U251	TAK-960	0	2	72	10	65.25	1154	93
U251	TAK-960	0	3	72	0.001	787.5	907.25	93
U251	TAK-960	0	3	72	0.003162	817.75	907.25	93
U251	TAK-960	0	3	72	0.01	136.6	907.25	93
U251	TAK-960	0	3	72	0.03162	63.5	907.25	93
U251	TAK-960	0	3	72	0.1	58.75	907.25	93
U251	TAK-960	0	3	72	0.3162	46.5	907.25	93
U251	TAK-960	0	3	72	1	61.5	907.25	93
U251	TAK-960	0	3	72	3.162	61.5	907.25	93
U251	TAK-960	0	3	72	10	51.5	907.25	93
U251	TAK-960	0	4	72	0.001	470.75	403.5	93
U251	TAK-960	0	4	72	0.003162	58.25	403.5	93
U251	TAK-960	0	4	72	0.01	80.25	403.5	93
U251	TAK-960	0	4	72	0.03162	25.5	403.5	93
U251	TAK-960	0	4	72	0.1	20.25	403.5	93
U251	TAK-960	0	4	72	0.3162	-2	403.5	93
U251	TAK-960	0	4	72	1	-1.75	403.5	93
U251	TAK-960	0	4	72	3.162	3.25	403.5	93
U251	TAK-960	0	4	72	10	31	403.5	93
U251	TAK-960	0	5	72	0.001	375	385.25	93
U251	TAK-960	0	5	72	0.003162	34.25	385.25	93
U251	TAK-960	0	5	72	0.01	46.25	385.25	93
U251	TAK-960	0	5	72	0.03162	13.25	385.25	93
U251	TAK-960	0	5	72	0.1	9.75	385.25	93
U251	TAK-960	0	5	72	0.3162	1.25	385.25	93
U251	TAK-960	0	5	72	1	6.75	385.25	93
U251	TAK-960	0	5	72	3.162	10.25	385.25	93
U251	TAK-960	0	5	72	10	28.25	385.25	93
U251	TAK-960	0	6	72	0.001	222.5	358.5	93
U251	TAK-960	0	6	72	0.003162	22	358.5	93
U251	TAK-960	0	6	72	0.01	45	358.5	93
U251	TAK-960	0	6	72	0.03162	10.75	358.5	93
U251	TAK-960	0	6	72	0.1	4	358.5	93
U251	TAK-960	0	6	72	0.3162	2	358.5	93
U251	TAK-960	0	6	72	1	3.5	358.5	93
U251	TAK-960	0	6	72	3.162	9.5	358.5	93
U251	TAK-960	0	6	72	10	35.25	358.5	93
