# Supplementary material for: Predicting anti-cancer drug combination responses with a temporal cell state network model
Source: PLoS Comput Biol. 2023 May 1;19(5):e1011082. doi: 10.1371/journal.pcbi.1011082 (PMC10174488; doi:10.1371/journal.pcbi.1011082)
Supplement: S1 Code — (ZIP) [file pcbi.1011082.s001.zip › U87_Image_abem_PD_bio1.csv]

Count_IdentifyPrimaryObjects	FileName_DNA	ImageNumber
112	A1_02_2_1_TagBFP_001.tif	1
129	A1_02_2_2_TagBFP_001.tif	2
102	A1_02_2_3_TagBFP_001.tif	3
117	A1_02_2_4_TagBFP_001.tif	4
1	A1_02_3_1_RFP_001.tif	5
2	A1_02_3_2_RFP_001.tif	6
0	A1_02_3_3_RFP_001.tif	7
1	A1_02_3_4_RFP_001.tif	8
122	A2_02_2_1_TagBFP_001.tif	9
107	A2_02_2_2_TagBFP_001.tif	10
156	A2_02_2_3_TagBFP_001.tif	11
124	A2_02_2_4_TagBFP_001.tif	12
2	A2_02_3_1_RFP_001.tif	13
5	A2_02_3_2_RFP_001.tif	14
3	A2_02_3_3_RFP_001.tif	15
0	A2_02_3_4_RFP_001.tif	16
155	A3_02_2_1_TagBFP_001.tif	17
124	A3_02_2_2_TagBFP_001.tif	18
122	A3_02_2_3_TagBFP_001.tif	19
127	A3_02_2_4_TagBFP_001.tif	20
0	A3_02_3_1_RFP_001.tif	21
8	A3_02_3_2_RFP_001.tif	22
2	A3_02_3_3_RFP_001.tif	23
4	A3_02_3_4_RFP_001.tif	24
180	A4_02_2_1_TagBFP_001.tif	25
114	A4_02_2_2_TagBFP_001.tif	26
149	A4_02_2_3_TagBFP_001.tif	27
128	A4_02_2_4_TagBFP_001.tif	28
1	A4_02_3_1_RFP_001.tif	29
2	A4_02_3_2_RFP_001.tif	30
1	A4_02_3_3_RFP_001.tif	31
8	A4_02_3_4_RFP_001.tif	32
112	A5_02_2_1_TagBFP_001.tif	33
106	A5_02_2_2_TagBFP_001.tif	34
103	A5_02_2_3_TagBFP_001.tif	35
121	A5_02_2_4_TagBFP_001.tif	36
1	A5_02_3_1_RFP_001.tif	37
7	A5_02_3_2_RFP_001.tif	38
2	A5_02_3_3_RFP_001.tif	39
5	A5_02_3_4_RFP_001.tif	40
137	A6_02_2_1_TagBFP_001.tif	41
117	A6_02_2_2_TagBFP_001.tif	42
112	A6_02_2_3_TagBFP_001.tif	43
126	A6_02_2_4_TagBFP_001.tif	44
2	A6_02_3_1_RFP_001.tif	45
6	A6_02_3_2_RFP_001.tif	46
3	A6_02_3_3_RFP_001.tif	47
8	A6_02_3_4_RFP_001.tif	48
98	A7_02_2_1_TagBFP_001.tif	49
107	A7_02_2_2_TagBFP_001.tif	50
121	A7_02_2_3_TagBFP_001.tif	51
123	A7_02_2_4_TagBFP_001.tif	52
5	A7_02_3_1_RFP_001.tif	53
11	A7_02_3_2_RFP_001.tif	54
3	A7_02_3_3_RFP_001.tif	55
10	A7_02_3_4_RFP_001.tif	56
108	A8_02_2_1_TagBFP_001.tif	57
127	A8_02_2_2_TagBFP_001.tif	58
92	A8_02_2_3_TagBFP_001.tif	59
131	A8_02_2_4_TagBFP_001.tif	60
0	A8_02_3_1_RFP_001.tif	61
10	A8_02_3_2_RFP_001.tif	62
7	A8_02_3_3_RFP_001.tif	63
16	A8_02_3_4_RFP_001.tif	64
186	B1_02_2_1_TagBFP_001.tif	65
138	B1_02_2_2_TagBFP_001.tif	66
176	B1_02_2_3_TagBFP_001.tif	67
134	B1_02_2_4_TagBFP_001.tif	68
5	B1_02_3_1_RFP_001.tif	69
0	B1_02_3_2_RFP_001.tif	70
2	B1_02_3_3_RFP_001.tif	71
4	B1_02_3_4_RFP_001.tif	72
144	B2_02_2_1_TagBFP_001.tif	73
126	B2_02_2_2_TagBFP_001.tif	74
136	B2_02_2_3_TagBFP_001.tif	75
147	B2_02_2_4_TagBFP_001.tif	76
4	B2_02_3_1_RFP_001.tif	77
2	B2_02_3_2_RFP_001.tif	78
2	B2_02_3_3_RFP_001.tif	79
0	B2_02_3_4_RFP_001.tif	80
140	B3_02_2_1_TagBFP_001.tif	81
137	B3_02_2_2_TagBFP_001.tif	82
122	B3_02_2_3_TagBFP_001.tif	83
151	B3_02_2_4_TagBFP_001.tif	84
2	B3_02_3_1_RFP_001.tif	85
1	B3_02_3_2_RFP_001.tif	86
2	B3_02_3_3_RFP_001.tif	87
0	B3_02_3_4_RFP_001.tif	88
143	B4_02_2_1_TagBFP_001.tif	89
122	B4_02_2_2_TagBFP_001.tif	90
156	B4_02_2_3_TagBFP_001.tif	91
113	B4_02_2_4_TagBFP_001.tif	92
4	B4_02_3_1_RFP_001.tif	93
3	B4_02_3_2_RFP_001.tif	94
1	B4_02_3_3_RFP_001.tif	95
11	B4_02_3_4_RFP_001.tif	96
130	B5_02_2_1_TagBFP_001.tif	97
159	B5_02_2_2_TagBFP_001.tif	98
170	B5_02_2_3_TagBFP_001.tif	99
160	B5_02_2_4_TagBFP_001.tif	100
0	B5_02_3_1_RFP_001.tif	101
5	B5_02_3_2_RFP_001.tif	102
6	B5_02_3_3_RFP_001.tif	103
3	B5_02_3_4_RFP_001.tif	104
114	B6_02_2_1_TagBFP_001.tif	105
152	B6_02_2_2_TagBFP_001.tif	106
126	B6_02_2_3_TagBFP_001.tif	107
139	B6_02_2_4_TagBFP_001.tif	108
5	B6_02_3_1_RFP_001.tif	109
10	B6_02_3_2_RFP_001.tif	110
3	B6_02_3_3_RFP_001.tif	111
5	B6_02_3_4_RFP_001.tif	112
117	B7_02_2_1_TagBFP_001.tif	113
139	B7_02_2_2_TagBFP_001.tif	114
106	B7_02_2_3_TagBFP_001.tif	115
122	B7_02_2_4_TagBFP_001.tif	116
5	B7_02_3_1_RFP_001.tif	117
5	B7_02_3_2_RFP_001.tif	118
3	B7_02_3_3_RFP_001.tif	119
16	B7_02_3_4_RFP_001.tif	120
84	B8_02_2_1_TagBFP_001.tif	121
128	B8_02_2_2_TagBFP_001.tif	122
110	B8_02_2_3_TagBFP_001.tif	123
123	B8_02_2_4_TagBFP_001.tif	124
5	B8_02_3_1_RFP_001.tif	125
18	B8_02_3_2_RFP_001.tif	126
8	B8_02_3_3_RFP_001.tif	127
22	B8_02_3_4_RFP_001.tif	128
174	C1_02_2_1_TagBFP_001.tif	129
149	C1_02_2_2_TagBFP_001.tif	130
161	C1_02_2_3_TagBFP_001.tif	131
150	C1_02_2_4_TagBFP_001.tif	132
1	C1_02_3_1_RFP_001.tif	133
0	C1_02_3_2_RFP_001.tif	134
1	C1_02_3_3_RFP_001.tif	135
4	C1_02_3_4_RFP_001.tif	136
156	C2_02_2_1_TagBFP_001.tif	137
207	C2_02_2_2_TagBFP_001.tif	138
204	C2_02_2_3_TagBFP_001.tif	139
185	C2_02_2_4_TagBFP_001.tif	140
0	C2_02_3_1_RFP_001.tif	141
3	C2_02_3_2_RFP_001.tif	142
5	C2_02_3_3_RFP_001.tif	143
2	C2_02_3_4_RFP_001.tif	144
161	C3_02_2_1_TagBFP_001.tif	145
197	C3_02_2_2_TagBFP_001.tif	146
208	C3_02_2_3_TagBFP_001.tif	147
181	C3_02_2_4_TagBFP_001.tif	148
0	C3_02_3_1_RFP_001.tif	149
1	C3_02_3_2_RFP_001.tif	150
3	C3_02_3_3_RFP_001.tif	151
2	C3_02_3_4_RFP_001.tif	152
146	C4_02_2_1_TagBFP_001.tif	153
175	C4_02_2_2_TagBFP_001.tif	154
174	C4_02_2_3_TagBFP_001.tif	155
176	C4_02_2_4_TagBFP_001.tif	156
1	C4_02_3_1_RFP_001.tif	157
4	C4_02_3_2_RFP_001.tif	158
1	C4_02_3_3_RFP_001.tif	159
2	C4_02_3_4_RFP_001.tif	160
148	C5_02_2_1_TagBFP_001.tif	161
123	C5_02_2_2_TagBFP_001.tif	162
153	C5_02_2_3_TagBFP_001.tif	163
142	C5_02_2_4_TagBFP_001.tif	164
1	C5_02_3_1_RFP_001.tif	165
2	C5_02_3_2_RFP_001.tif	166
0	C5_02_3_3_RFP_001.tif	167
1	C5_02_3_4_RFP_001.tif	168
129	C6_02_2_1_TagBFP_001.tif	169
109	C6_02_2_2_TagBFP_001.tif	170
145	C6_02_2_3_TagBFP_001.tif	171
148	C6_02_2_4_TagBFP_001.tif	172
2	C6_02_3_1_RFP_001.tif	173
4	C6_02_3_2_RFP_001.tif	174
0	C6_02_3_3_RFP_001.tif	175
5	C6_02_3_4_RFP_001.tif	176
151	C7_02_2_1_TagBFP_001.tif	177
144	C7_02_2_2_TagBFP_001.tif	178
156	C7_02_2_3_TagBFP_001.tif	179
140	C7_02_2_4_TagBFP_001.tif	180
12	C7_02_3_1_RFP_001.tif	181
11	C7_02_3_2_RFP_001.tif	182
21	C7_02_3_3_RFP_001.tif	183
20	C7_02_3_4_RFP_001.tif	184
122	C8_02_2_1_TagBFP_001.tif	185
121	C8_02_2_2_TagBFP_001.tif	186
103	C8_02_2_3_TagBFP_001.tif	187
102	C8_02_2_4_TagBFP_001.tif	188
20	C8_02_3_1_RFP_001.tif	189
25	C8_02_3_2_RFP_001.tif	190
13	C8_02_3_3_RFP_001.tif	191
21	C8_02_3_4_RFP_001.tif	192
244	D1_02_2_1_TagBFP_001.tif	193
192	D1_02_2_2_TagBFP_001.tif	194
273	D1_02_2_3_TagBFP_001.tif	195
258	D1_02_2_4_TagBFP_001.tif	196
0	D1_02_3_1_RFP_001.tif	197
6	D1_02_3_2_RFP_001.tif	198
1	D1_02_3_3_RFP_001.tif	199
3	D1_02_3_4_RFP_001.tif	200
249	D2_02_2_1_TagBFP_001.tif	201
297	D2_02_2_2_TagBFP_001.tif	202
268	D2_02_2_3_TagBFP_001.tif	203
239	D2_02_2_4_TagBFP_001.tif	204
1	D2_02_3_1_RFP_001.tif	205
3	D2_02_3_2_RFP_001.tif	206
1	D2_02_3_3_RFP_001.tif	207
3	D2_02_3_4_RFP_001.tif	208
312	D3_02_2_1_TagBFP_001.tif	209
247	D3_02_2_2_TagBFP_001.tif	210
192	D3_02_2_3_TagBFP_001.tif	211
266	D3_02_2_4_TagBFP_001.tif	212
3	D3_02_3_1_RFP_001.tif	213
6	D3_02_3_2_RFP_001.tif	214
1	D3_02_3_3_RFP_001.tif	215
3	D3_02_3_4_RFP_001.tif	216
218	D4_02_2_1_TagBFP_001.tif	217
232	D4_02_2_2_TagBFP_001.tif	218
258	D4_02_2_3_TagBFP_001.tif	219
266	D4_02_2_4_TagBFP_001.tif	220
2	D4_02_3_1_RFP_001.tif	221
1	D4_02_3_2_RFP_001.tif	222
2	D4_02_3_3_RFP_001.tif	223
4	D4_02_3_4_RFP_001.tif	224
178	D5_02_2_1_TagBFP_001.tif	225
187	D5_02_2_2_TagBFP_001.tif	226
204	D5_02_2_3_TagBFP_001.tif	227
218	D5_02_2_4_TagBFP_001.tif	228
0	D5_02_3_1_RFP_001.tif	229
5	D5_02_3_2_RFP_001.tif	230
2	D5_02_3_3_RFP_001.tif	231
2	D5_02_3_4_RFP_001.tif	232
147	D6_02_2_1_TagBFP_001.tif	233
189	D6_02_2_2_TagBFP_001.tif	234
192	D6_02_2_3_TagBFP_001.tif	235
175	D6_02_2_4_TagBFP_001.tif	236
1	D6_02_3_1_RFP_001.tif	237
7	D6_02_3_2_RFP_001.tif	238
7	D6_02_3_3_RFP_001.tif	239
6	D6_02_3_4_RFP_001.tif	240
133	D7_02_2_1_TagBFP_001.tif	241
119	D7_02_2_2_TagBFP_001.tif	242
180	D7_02_2_3_TagBFP_001.tif	243
126	D7_02_2_4_TagBFP_001.tif	244
7	D7_02_3_1_RFP_001.tif	245
18	D7_02_3_2_RFP_001.tif	246
21	D7_02_3_3_RFP_001.tif	247
12	D7_02_3_4_RFP_001.tif	248
101	D8_02_2_1_TagBFP_001.tif	249
114	D8_02_2_2_TagBFP_001.tif	250
113	D8_02_2_3_TagBFP_001.tif	251
147	D8_02_2_4_TagBFP_001.tif	252
13	D8_02_3_1_RFP_001.tif	253
12	D8_02_3_2_RFP_001.tif	254
10	D8_02_3_3_RFP_001.tif	255
29	D8_02_3_4_RFP_001.tif	256
412	E1_02_2_1_TagBFP_001.tif	257
288	E1_02_2_2_TagBFP_001.tif	258
421	E1_02_2_3_TagBFP_001.tif	259
331	E1_02_2_4_TagBFP_001.tif	260
3	E1_02_3_1_RFP_001.tif	261
5	E1_02_3_2_RFP_001.tif	262
2	E1_02_3_3_RFP_001.tif	263
0	E1_02_3_4_RFP_001.tif	264
337	E2_02_2_1_TagBFP_001.tif	265
291	E2_02_2_2_TagBFP_001.tif	266
323	E2_02_2_3_TagBFP_001.tif	267
419	E2_02_2_4_TagBFP_001.tif	268
1	E2_02_3_1_RFP_001.tif	269
3	E2_02_3_2_RFP_001.tif	270
4	E2_02_3_3_RFP_001.tif	271
1	E2_02_3_4_RFP_001.tif	272
296	E3_02_2_1_TagBFP_001.tif	273
364	E3_02_2_2_TagBFP_001.tif	274
351	E3_02_2_3_TagBFP_001.tif	275
352	E3_02_2_4_TagBFP_001.tif	276
2	E3_02_3_1_RFP_001.tif	277
2	E3_02_3_2_RFP_001.tif	278
0	E3_02_3_3_RFP_001.tif	279
2	E3_02_3_4_RFP_001.tif	280
305	E4_02_2_1_TagBFP_001.tif	281
295	E4_02_2_2_TagBFP_001.tif	282
295	E4_02_2_3_TagBFP_001.tif	283
317	E4_02_2_4_TagBFP_001.tif	284
1	E4_02_3_1_RFP_001.tif	285
2	E4_02_3_2_RFP_001.tif	286
2	E4_02_3_3_RFP_001.tif	287
3	E4_02_3_4_RFP_001.tif	288
197	E5_02_1_1_TagBFP_001.tif	289
198	E5_02_1_2_TagBFP_001.tif	290
280	E5_02_1_3_TagBFP_001.tif	291
337	E5_02_1_4_TagBFP_001.tif	292
2	E5_02_2_1_RFP_001.tif	293
8	E5_02_2_2_RFP_001.tif	294
3	E5_02_2_3_RFP_001.tif	295
8	E5_02_2_4_RFP_001.tif	296
172	E6_02_1_1_TagBFP_001.tif	297
177	E6_02_1_2_TagBFP_001.tif	298
216	E6_02_1_3_TagBFP_001.tif	299
184	E6_02_1_4_TagBFP_001.tif	300
6	E6_02_2_1_RFP_001.tif	301
4	E6_02_2_2_RFP_001.tif	302
6	E6_02_2_3_RFP_001.tif	303
6	E6_02_2_4_RFP_001.tif	304
101	E7_02_1_1_TagBFP_001.tif	305
148	E7_02_1_2_TagBFP_001.tif	306
126	E7_02_1_3_TagBFP_001.tif	307
122	E7_02_1_4_TagBFP_001.tif	308
7	E7_02_2_1_RFP_001.tif	309
15	E7_02_2_2_RFP_001.tif	310
12	E7_02_2_3_RFP_001.tif	311
11	E7_02_2_4_RFP_001.tif	312
109	E8_02_1_1_TagBFP_001.tif	313
118	E8_02_1_2_TagBFP_001.tif	314
118	E8_02_1_3_TagBFP_001.tif	315
142	E8_02_1_4_TagBFP_001.tif	316
14	E8_02_2_1_RFP_001.tif	317
21	E8_02_2_2_RFP_001.tif	318
14	E8_02_2_3_RFP_001.tif	319
20	E8_02_2_4_RFP_001.tif	320
522	F1_02_2_1_TagBFP_001.tif	321
419	F1_02_2_2_TagBFP_001.tif	322
488	F1_02_2_3_TagBFP_001.tif	323
404	F1_02_2_4_TagBFP_001.tif	324
3	F1_02_3_1_RFP_001.tif	325
0	F1_02_3_2_RFP_001.tif	326
3	F1_02_3_3_RFP_001.tif	327
4	F1_02_3_4_RFP_001.tif	328
365	F2_02_2_1_TagBFP_001.tif	329
404	F2_02_2_2_TagBFP_001.tif	330
521	F2_02_2_3_TagBFP_001.tif	331
411	F2_02_2_4_TagBFP_001.tif	332
4	F2_02_3_1_RFP_001.tif	333
1	F2_02_3_2_RFP_001.tif	334
4	F2_02_3_3_RFP_001.tif	335
3	F2_02_3_4_RFP_001.tif	336
418	F3_02_2_1_TagBFP_001.tif	337
384	F3_02_2_2_TagBFP_001.tif	338
417	F3_02_2_3_TagBFP_001.tif	339
417	F3_02_2_4_TagBFP_001.tif	340
1	F3_02_3_1_RFP_001.tif	341
5	F3_02_3_2_RFP_001.tif	342
1	F3_02_3_3_RFP_001.tif	343
3	F3_02_3_4_RFP_001.tif	344
381	F4_02_1_1_TagBFP_001.tif	345
355	F4_02_1_2_TagBFP_001.tif	346
329	F4_02_1_3_TagBFP_001.tif	347
355	F4_02_1_4_TagBFP_001.tif	348
0	F4_02_2_1_RFP_001.tif	349
4	F4_02_2_2_RFP_001.tif	350
2	F4_02_2_3_RFP_001.tif	351
1	F4_02_2_4_RFP_001.tif	352
258	F5_02_1_1_TagBFP_001.tif	353
291	F5_02_1_2_TagBFP_001.tif	354
287	F5_02_1_3_TagBFP_001.tif	355
334	F5_02_1_4_TagBFP_001.tif	356
2	F5_02_2_1_RFP_001.tif	357
3	F5_02_2_2_RFP_001.tif	358
7	F5_02_2_3_RFP_001.tif	359
6	F5_02_2_4_RFP_001.tif	360
194	F6_02_1_1_TagBFP_001.tif	361
225	F6_02_1_2_TagBFP_001.tif	362
249	F6_02_1_3_TagBFP_001.tif	363
229	F6_02_1_4_TagBFP_001.tif	364
1	F6_02_2_1_RFP_001.tif	365
5	F6_02_2_2_RFP_001.tif	366
0	F6_02_2_3_RFP_001.tif	367
5	F6_02_2_4_RFP_001.tif	368
109	F7_02_1_1_TagBFP_001.tif	369
146	F7_02_1_2_TagBFP_001.tif	370
151	F7_02_1_3_TagBFP_001.tif	371
149	F7_02_1_4_TagBFP_001.tif	372
8	F7_02_2_1_RFP_001.tif	373
11	F7_02_2_2_RFP_001.tif	374
15	F7_02_2_3_RFP_001.tif	375
18	F7_02_2_4_RFP_001.tif	376
88	F8_02_1_1_TagBFP_001.tif	377
125	F8_02_1_2_TagBFP_001.tif	378
108	F8_02_1_3_TagBFP_001.tif	379
159	F8_02_1_4_TagBFP_001.tif	380
12	F8_02_2_1_RFP_001.tif	381
23	F8_02_2_2_RFP_001.tif	382
13	F8_02_2_3_RFP_001.tif	383
31	F8_02_2_4_RFP_001.tif	384
478	G1_02_2_1_TagBFP_001.tif	385
410	G1_02_2_2_TagBFP_001.tif	386
551	G1_02_2_3_TagBFP_001.tif	387
369	G1_02_2_4_TagBFP_001.tif	388
1	G1_02_3_1_RFP_001.tif	389
5	G1_02_3_2_RFP_001.tif	390
8	G1_02_3_3_RFP_001.tif	391
3	G1_02_3_4_RFP_001.tif	392
428	G2_02_2_1_TagBFP_001.tif	393
418	G2_02_2_2_TagBFP_001.tif	394
513	G2_02_2_3_TagBFP_001.tif	395
423	G2_02_2_4_TagBFP_001.tif	396
2	G2_02_3_1_RFP_001.tif	397
6	G2_02_3_2_RFP_001.tif	398
3	G2_02_3_3_RFP_001.tif	399
6	G2_02_3_4_RFP_001.tif	400
402	G3_02_2_1_TagBFP_001.tif	401
442	G3_02_2_2_TagBFP_001.tif	402
423	G3_02_2_3_TagBFP_001.tif	403
480	G3_02_2_4_TagBFP_001.tif	404
1	G3_02_3_1_RFP_001.tif	405
2	G3_02_3_2_RFP_001.tif	406
5	G3_02_3_3_RFP_001.tif	407
5	G3_02_3_4_RFP_001.tif	408
354	G4_02_1_1_TagBFP_001.tif	409
354	G4_02_1_2_TagBFP_001.tif	410
457	G4_02_1_3_TagBFP_001.tif	411
387	G4_02_1_4_TagBFP_001.tif	412
2	G4_02_2_1_RFP_001.tif	413
6	G4_02_2_2_RFP_001.tif	414
2	G4_02_2_3_RFP_001.tif	415
7	G4_02_2_4_RFP_001.tif	416
285	G5_02_1_1_TagBFP_001.tif	417
250	G5_02_1_2_TagBFP_001.tif	418
286	G5_02_1_3_TagBFP_001.tif	419
282	G5_02_1_4_TagBFP_001.tif	420
1	G5_02_2_1_RFP_001.tif	421
3	G5_02_2_2_RFP_001.tif	422
2	G5_02_2_3_RFP_001.tif	423
6	G5_02_2_4_RFP_001.tif	424
238	G6_02_1_1_TagBFP_001.tif	425
190	G6_02_1_2_TagBFP_001.tif	426
255	G6_02_1_3_TagBFP_001.tif	427
233	G6_02_1_4_TagBFP_001.tif	428
1	G6_02_2_1_RFP_001.tif	429
3	G6_02_2_2_RFP_001.tif	430
4	G6_02_2_3_RFP_001.tif	431
5	G6_02_2_4_RFP_001.tif	432
126	G7_02_1_1_TagBFP_001.tif	433
140	G7_02_1_2_TagBFP_001.tif	434
170	G7_02_1_3_TagBFP_001.tif	435
169	G7_02_1_4_TagBFP_001.tif	436
9	G7_02_2_1_RFP_001.tif	437
11	G7_02_2_2_RFP_001.tif	438
24	G7_02_2_3_RFP_001.tif	439
17	G7_02_2_4_RFP_001.tif	440
105	G8_02_1_1_TagBFP_001.tif	441
151	G8_02_1_2_TagBFP_001.tif	442
144	G8_02_1_3_TagBFP_001.tif	443
174	G8_02_1_4_TagBFP_001.tif	444
13	G8_02_2_1_RFP_001.tif	445
19	G8_02_2_2_RFP_001.tif	446
20	G8_02_2_3_RFP_001.tif	447
41	G8_02_2_4_RFP_001.tif	448
426	H1_02_2_1_TagBFP_001.tif	449
478	H1_02_2_2_TagBFP_001.tif	450
573	H1_02_2_3_TagBFP_001.tif	451
497	H1_02_2_4_TagBFP_001.tif	452
2	H1_02_3_1_RFP_001.tif	453
8	H1_02_3_2_RFP_001.tif	454
4	H1_02_3_3_RFP_001.tif	455
9	H1_02_3_4_RFP_001.tif	456
467	H2_02_2_1_TagBFP_001.tif	457
415	H2_02_2_2_TagBFP_001.tif	458
575	H2_02_2_3_TagBFP_001.tif	459
520	H2_02_2_4_TagBFP_001.tif	460
5	H2_02_3_1_RFP_001.tif	461
8	H2_02_3_2_RFP_001.tif	462
1	H2_02_3_3_RFP_001.tif	463
5	H2_02_3_4_RFP_001.tif	464
405	H3_02_2_1_TagBFP_001.tif	465
379	H3_02_2_2_TagBFP_001.tif	466
466	H3_02_2_3_TagBFP_001.tif	467
559	H3_02_2_4_TagBFP_001.tif	468
1	H3_02_3_1_RFP_001.tif	469
8	H3_02_3_2_RFP_001.tif	470
0	H3_02_3_3_RFP_001.tif	471
6	H3_02_3_4_RFP_001.tif	472
357	H4_02_1_1_TagBFP_001.tif	473
378	H4_02_1_2_TagBFP_001.tif	474
422	H4_02_1_3_TagBFP_001.tif	475
391	H4_02_1_4_TagBFP_001.tif	476
4	H4_02_2_1_RFP_001.tif	477
9	H4_02_2_2_RFP_001.tif	478
1	H4_02_2_3_RFP_001.tif	479
2	H4_02_2_4_RFP_001.tif	480
275	H5_02_1_1_TagBFP_001.tif	481
331	H5_02_1_2_TagBFP_001.tif	482
370	H5_02_1_3_TagBFP_001.tif	483
330	H5_02_1_4_TagBFP_001.tif	484
0	H5_02_2_1_RFP_001.tif	485
3	H5_02_2_2_RFP_001.tif	486
4	H5_02_2_3_RFP_001.tif	487
3	H5_02_2_4_RFP_001.tif	488
153	H6_02_1_1_TagBFP_001.tif	489
196	H6_02_1_2_TagBFP_001.tif	490
240	H6_02_1_3_TagBFP_001.tif	491
270	H6_02_1_4_TagBFP_001.tif	492
4	H6_02_2_1_RFP_001.tif	493
12	H6_02_2_2_RFP_001.tif	494
3	H6_02_2_3_RFP_001.tif	495
12	H6_02_2_4_RFP_001.tif	496
111	H7_02_1_1_TagBFP_001.tif	497
140	H7_02_1_2_TagBFP_001.tif	498
201	H7_02_1_3_TagBFP_001.tif	499
153	H7_02_1_4_TagBFP_001.tif	500
13	H7_02_2_1_RFP_001.tif	501
18	H7_02_2_2_RFP_001.tif	502
12	H7_02_2_3_RFP_001.tif	503
15	H7_02_2_4_RFP_001.tif	504
128	H8_02_1_1_TagBFP_001.tif	505
138	H8_02_1_2_TagBFP_001.tif	506
141	H8_02_1_3_TagBFP_001.tif	507
172	H8_02_1_4_TagBFP_001.tif	508
12	H8_02_2_1_RFP_001.tif	509
36	H8_02_2_2_RFP_001.tif	510
28	H8_02_2_3_RFP_001.tif	511
33	H8_02_2_4_RFP_001.tif	512
