# Supplementary material for: Predicting anti-cancer drug combination responses with a temporal cell state network model
Source: PLoS Comput Biol. 2023 May 1;19(5):e1011082. doi: 10.1371/journal.pcbi.1011082 (PMC10174488; doi:10.1371/journal.pcbi.1011082)
Supplement: S1 Code — (ZIP) [file pcbi.1011082.s001.zip › U87_Image_abem_PD_bio2.csv]

Count_IdentifyPrimaryObjects	FileName_DNA	ImageNumber
121	A1_02_1_1_TagBFP_001.tif	1
103	A1_02_1_2_TagBFP_001.tif	2
86	A1_02_1_3_TagBFP_001.tif	3
102	A1_02_1_4_TagBFP_001.tif	4
0	A1_02_2_1_RFP_001.tif	5
0	A1_02_2_2_RFP_001.tif	6
0	A1_02_2_3_RFP_001.tif	7
0	A1_02_2_4_RFP_001.tif	8
107	A2_02_1_1_TagBFP_001.tif	9
104	A2_02_1_2_TagBFP_001.tif	10
118	A2_02_1_3_TagBFP_001.tif	11
113	A2_02_1_4_TagBFP_001.tif	12
0	A2_02_2_1_RFP_001.tif	13
1	A2_02_2_2_RFP_001.tif	14
0	A2_02_2_3_RFP_001.tif	15
0	A2_02_2_4_RFP_001.tif	16
107	A3_02_1_1_TagBFP_001.tif	17
128	A3_02_1_2_TagBFP_001.tif	18
107	A3_02_1_3_TagBFP_001.tif	19
104	A3_02_1_4_TagBFP_001.tif	20
0	A3_02_2_1_RFP_001.tif	21
0	A3_02_2_2_RFP_001.tif	22
0	A3_02_2_3_RFP_001.tif	23
0	A3_02_2_4_RFP_001.tif	24
141	A4_02_1_1_TagBFP_001.tif	25
108	A4_02_1_2_TagBFP_001.tif	26
70	A4_02_1_3_TagBFP_001.tif	27
101	A4_02_1_4_TagBFP_001.tif	28
0	A4_02_2_1_RFP_001.tif	29
0	A4_02_2_2_RFP_001.tif	30
0	A4_02_2_3_RFP_001.tif	31
0	A4_02_2_4_RFP_001.tif	32
112	A5_02_1_1_TagBFP_001.tif	33
121	A5_02_1_2_TagBFP_001.tif	34
80	A5_02_1_3_TagBFP_001.tif	35
107	A5_02_1_4_TagBFP_001.tif	36
1	A5_02_2_1_RFP_001.tif	37
5	A5_02_2_2_RFP_001.tif	38
1	A5_02_2_3_RFP_001.tif	39
6	A5_02_2_4_RFP_001.tif	40
106	A6_02_1_1_TagBFP_001.tif	41
100	A6_02_1_2_TagBFP_001.tif	42
87	A6_02_1_3_TagBFP_001.tif	43
87	A6_02_1_4_TagBFP_001.tif	44
0	A6_02_2_1_RFP_001.tif	45
0	A6_02_2_2_RFP_001.tif	46
0	A6_02_2_3_RFP_001.tif	47
0	A6_02_2_4_RFP_001.tif	48
126	A7_02_1_1_TagBFP_001.tif	49
123	A7_02_1_2_TagBFP_001.tif	50
90	A7_02_1_3_TagBFP_001.tif	51
115	A7_02_1_4_TagBFP_001.tif	52
0	A7_02_2_1_RFP_001.tif	53
0	A7_02_2_2_RFP_001.tif	54
0	A7_02_2_3_RFP_001.tif	55
0	A7_02_2_4_RFP_001.tif	56
85	A8_02_1_1_TagBFP_001.tif	57
112	A8_02_1_2_TagBFP_001.tif	58
72	A8_02_1_3_TagBFP_001.tif	59
77	A8_02_1_4_TagBFP_001.tif	60
2	A8_02_2_1_RFP_001.tif	61
5	A8_02_2_2_RFP_001.tif	62
3	A8_02_2_3_RFP_001.tif	63
9	A8_02_2_4_RFP_001.tif	64
147	B1_02_1_1_TagBFP_001.tif	65
116	B1_02_1_2_TagBFP_001.tif	66
154	B1_02_1_3_TagBFP_001.tif	67
134	B1_02_1_4_TagBFP_001.tif	68
0	B1_02_2_1_RFP_001.tif	69
0	B1_02_2_2_RFP_001.tif	70
0	B1_02_2_3_RFP_001.tif	71
0	B1_02_2_4_RFP_001.tif	72
143	B2_02_1_1_TagBFP_001.tif	73
132	B2_02_1_2_TagBFP_001.tif	74
148	B2_02_1_3_TagBFP_001.tif	75
131	B2_02_1_4_TagBFP_001.tif	76
0	B2_02_2_1_RFP_001.tif	77
0	B2_02_2_2_RFP_001.tif	78
0	B2_02_2_3_RFP_001.tif	79
0	B2_02_2_4_RFP_001.tif	80
129	B3_02_1_1_TagBFP_001.tif	81
118	B3_02_1_2_TagBFP_001.tif	82
103	B3_02_1_3_TagBFP_001.tif	83
119	B3_02_1_4_TagBFP_001.tif	84
0	B3_02_2_1_RFP_001.tif	85
0	B3_02_2_2_RFP_001.tif	86
0	B3_02_2_3_RFP_001.tif	87
0	B3_02_2_4_RFP_001.tif	88
102	B4_02_1_1_TagBFP_001.tif	89
114	B4_02_1_2_TagBFP_001.tif	90
124	B4_02_1_3_TagBFP_001.tif	91
94	B4_02_1_4_TagBFP_001.tif	92
0	B4_02_2_1_RFP_001.tif	93
0	B4_02_2_2_RFP_001.tif	94
1	B4_02_2_3_RFP_001.tif	95
0	B4_02_2_4_RFP_001.tif	96
84	B5_02_1_1_TagBFP_001.tif	97
115	B5_02_1_2_TagBFP_001.tif	98
104	B5_02_1_3_TagBFP_001.tif	99
93	B5_02_1_4_TagBFP_001.tif	100
0	B5_02_2_1_RFP_001.tif	101
0	B5_02_2_2_RFP_001.tif	102
0	B5_02_2_3_RFP_001.tif	103
0	B5_02_2_4_RFP_001.tif	104
102	B6_02_1_1_TagBFP_001.tif	105
109	B6_02_1_2_TagBFP_001.tif	106
95	B6_02_1_3_TagBFP_001.tif	107
110	B6_02_1_4_TagBFP_001.tif	108
0	B6_02_2_1_RFP_001.tif	109
0	B6_02_2_2_RFP_001.tif	110
0	B6_02_2_3_RFP_001.tif	111
0	B6_02_2_4_RFP_001.tif	112
94	B7_02_1_1_TagBFP_001.tif	113
105	B7_02_1_2_TagBFP_001.tif	114
96	B7_02_1_3_TagBFP_001.tif	115
105	B7_02_1_4_TagBFP_001.tif	116
0	B7_02_2_1_RFP_001.tif	117
0	B7_02_2_2_RFP_001.tif	118
0	B7_02_2_3_RFP_001.tif	119
1	B7_02_2_4_RFP_001.tif	120
73	B8_02_1_1_TagBFP_001.tif	121
121	B8_02_1_2_TagBFP_001.tif	122
100	B8_02_1_3_TagBFP_001.tif	123
137	B8_02_1_4_TagBFP_001.tif	124
0	B8_02_2_1_RFP_001.tif	125
1	B8_02_2_2_RFP_001.tif	126
0	B8_02_2_3_RFP_001.tif	127
0	B8_02_2_4_RFP_001.tif	128
149	C1_02_1_1_TagBFP_001.tif	129
128	C1_02_1_2_TagBFP_001.tif	130
155	C1_02_1_3_TagBFP_001.tif	131
156	C1_02_1_4_TagBFP_001.tif	132
0	C1_02_2_1_RFP_001.tif	133
0	C1_02_2_2_RFP_001.tif	134
0	C1_02_2_3_RFP_001.tif	135
0	C1_02_2_4_RFP_001.tif	136
112	C2_02_1_1_TagBFP_001.tif	137
126	C2_02_1_2_TagBFP_001.tif	138
131	C2_02_1_3_TagBFP_001.tif	139
155	C2_02_1_4_TagBFP_001.tif	140
0	C2_02_2_1_RFP_001.tif	141
1	C2_02_2_2_RFP_001.tif	142
1	C2_02_2_3_RFP_001.tif	143
0	C2_02_2_4_RFP_001.tif	144
166	C3_02_1_1_TagBFP_001.tif	145
147	C3_02_1_2_TagBFP_001.tif	146
185	C3_02_1_3_TagBFP_001.tif	147
147	C3_02_1_4_TagBFP_001.tif	148
0	C3_02_2_1_RFP_001.tif	149
0	C3_02_2_2_RFP_001.tif	150
0	C3_02_2_3_RFP_001.tif	151
0	C3_02_2_4_RFP_001.tif	152
116	C4_02_1_1_TagBFP_001.tif	153
102	C4_02_1_2_TagBFP_001.tif	154
176	C4_02_1_3_TagBFP_001.tif	155
108	C4_02_1_4_TagBFP_001.tif	156
0	C4_02_2_1_RFP_001.tif	157
0	C4_02_2_2_RFP_001.tif	158
0	C4_02_2_3_RFP_001.tif	159
1	C4_02_2_4_RFP_001.tif	160
123	C5_02_1_1_TagBFP_001.tif	161
124	C5_02_1_2_TagBFP_001.tif	162
116	C5_02_1_3_TagBFP_001.tif	163
131	C5_02_1_4_TagBFP_001.tif	164
0	C5_02_2_1_RFP_001.tif	165
0	C5_02_2_2_RFP_001.tif	166
0	C5_02_2_3_RFP_001.tif	167
0	C5_02_2_4_RFP_001.tif	168
120	C6_02_1_1_TagBFP_001.tif	169
108	C6_02_1_2_TagBFP_001.tif	170
126	C6_02_1_3_TagBFP_001.tif	171
149	C6_02_1_4_TagBFP_001.tif	172
0	C6_02_2_1_RFP_001.tif	173
0	C6_02_2_2_RFP_001.tif	174
0	C6_02_2_3_RFP_001.tif	175
0	C6_02_2_4_RFP_001.tif	176
104	C7_02_1_1_TagBFP_001.tif	177
119	C7_02_1_2_TagBFP_001.tif	178
103	C7_02_1_3_TagBFP_001.tif	179
135	C7_02_1_4_TagBFP_001.tif	180
0	C7_02_2_1_RFP_001.tif	181
0	C7_02_2_2_RFP_001.tif	182
0	C7_02_2_3_RFP_001.tif	183
1	C7_02_2_4_RFP_001.tif	184
99	C8_02_1_1_TagBFP_001.tif	185
99	C8_02_1_2_TagBFP_001.tif	186
104	C8_02_1_3_TagBFP_001.tif	187
99	C8_02_1_4_TagBFP_001.tif	188
0	C8_02_2_1_RFP_001.tif	189
0	C8_02_2_2_RFP_001.tif	190
0	C8_02_2_3_RFP_001.tif	191
0	C8_02_2_4_RFP_001.tif	192
199	D1_02_1_1_TagBFP_001.tif	193
233	D1_02_1_2_TagBFP_001.tif	194
219	D1_02_1_3_TagBFP_001.tif	195
142	D1_02_1_4_TagBFP_001.tif	196
0	D1_02_2_1_RFP_001.tif	197
0	D1_02_2_2_RFP_001.tif	198
0	D1_02_2_3_RFP_001.tif	199
0	D1_02_2_4_RFP_001.tif	200
206	D2_02_1_1_TagBFP_001.tif	201
255	D2_02_1_2_TagBFP_001.tif	202
224	D2_02_1_3_TagBFP_001.tif	203
254	D2_02_1_4_TagBFP_001.tif	204
0	D2_02_2_1_RFP_001.tif	205
0	D2_02_2_2_RFP_001.tif	206
0	D2_02_2_3_RFP_001.tif	207
0	D2_02_2_4_RFP_001.tif	208
208	D3_02_1_1_TagBFP_001.tif	209
226	D3_02_1_2_TagBFP_001.tif	210
205	D3_02_1_3_TagBFP_001.tif	211
163	D3_02_1_4_TagBFP_001.tif	212
0	D3_02_2_1_RFP_001.tif	213
0	D3_02_2_2_RFP_001.tif	214
0	D3_02_2_3_RFP_001.tif	215
0	D3_02_2_4_RFP_001.tif	216
218	D4_02_1_1_TagBFP_001.tif	217
211	D4_02_1_2_TagBFP_001.tif	218
199	D4_02_1_3_TagBFP_001.tif	219
219	D4_02_1_4_TagBFP_001.tif	220
0	D4_02_2_1_RFP_001.tif	221
0	D4_02_2_2_RFP_001.tif	222
0	D4_02_2_3_RFP_001.tif	223
0	D4_02_2_4_RFP_001.tif	224
166	D5_02_1_1_TagBFP_001.tif	225
168	D5_02_1_2_TagBFP_001.tif	226
176	D5_02_1_3_TagBFP_001.tif	227
178	D5_02_1_4_TagBFP_001.tif	228
0	D5_02_2_1_RFP_001.tif	229
0	D5_02_2_2_RFP_001.tif	230
0	D5_02_2_3_RFP_001.tif	231
0	D5_02_2_4_RFP_001.tif	232
118	D6_02_1_1_TagBFP_001.tif	233
144	D6_02_1_2_TagBFP_001.tif	234
136	D6_02_1_3_TagBFP_001.tif	235
150	D6_02_1_4_TagBFP_001.tif	236
0	D6_02_2_1_RFP_001.tif	237
0	D6_02_2_2_RFP_001.tif	238
0	D6_02_2_3_RFP_001.tif	239
0	D6_02_2_4_RFP_001.tif	240
86	D7_02_1_1_TagBFP_001.tif	241
122	D7_02_1_2_TagBFP_001.tif	242
97	D7_02_1_3_TagBFP_001.tif	243
123	D7_02_1_4_TagBFP_001.tif	244
0	D7_02_2_1_RFP_001.tif	245
1	D7_02_2_2_RFP_001.tif	246
1	D7_02_2_3_RFP_001.tif	247
0	D7_02_2_4_RFP_001.tif	248
60	D8_02_1_1_TagBFP_001.tif	249
102	D8_02_1_2_TagBFP_001.tif	250
95	D8_02_1_3_TagBFP_001.tif	251
139	D8_02_1_4_TagBFP_001.tif	252
0	D8_02_2_1_RFP_001.tif	253
2	D8_02_2_2_RFP_001.tif	254
0	D8_02_2_3_RFP_001.tif	255
1	D8_02_2_4_RFP_001.tif	256
316	E1_02_1_1_TagBFP_001.tif	257
296	E1_02_1_2_TagBFP_001.tif	258
290	E1_02_1_3_TagBFP_001.tif	259
308	E1_02_1_4_TagBFP_001.tif	260
0	E1_02_2_1_RFP_001.tif	261
0	E1_02_2_2_RFP_001.tif	262
0	E1_02_2_3_RFP_001.tif	263
0	E1_02_2_4_RFP_001.tif	264
281	E2_02_1_1_TagBFP_001.tif	265
323	E2_02_1_2_TagBFP_001.tif	266
310	E2_02_1_3_TagBFP_001.tif	267
327	E2_02_1_4_TagBFP_001.tif	268
0	E2_02_2_1_RFP_001.tif	269
0	E2_02_2_2_RFP_001.tif	270
0	E2_02_2_3_RFP_001.tif	271
0	E2_02_2_4_RFP_001.tif	272
262	E3_02_1_1_TagBFP_001.tif	273
266	E3_02_1_2_TagBFP_001.tif	274
287	E3_02_1_3_TagBFP_001.tif	275
345	E3_02_1_4_TagBFP_001.tif	276
0	E3_02_2_1_RFP_001.tif	277
0	E3_02_2_2_RFP_001.tif	278
1	E3_02_2_3_RFP_001.tif	279
0	E3_02_2_4_RFP_001.tif	280
273	E4_02_1_1_TagBFP_001.tif	281
257	E4_02_1_2_TagBFP_001.tif	282
246	E4_02_1_3_TagBFP_001.tif	283
253	E4_02_1_4_TagBFP_001.tif	284
0	E4_02_2_1_RFP_001.tif	285
0	E4_02_2_2_RFP_001.tif	286
1	E4_02_2_3_RFP_001.tif	287
1	E4_02_2_4_RFP_001.tif	288
228	E5_02_1_1_TagBFP_001.tif	289
256	E5_02_1_2_TagBFP_001.tif	290
194	E5_02_1_3_TagBFP_001.tif	291
234	E5_02_1_4_TagBFP_001.tif	292
0	E5_02_2_1_RFP_001.tif	293
0	E5_02_2_2_RFP_001.tif	294
0	E5_02_2_3_RFP_001.tif	295
0	E5_02_2_4_RFP_001.tif	296
130	E6_02_1_1_TagBFP_001.tif	297
139	E6_02_1_2_TagBFP_001.tif	298
118	E6_02_1_3_TagBFP_001.tif	299
144	E6_02_1_4_TagBFP_001.tif	300
0	E6_02_2_1_RFP_001.tif	301
1	E6_02_2_2_RFP_001.tif	302
0	E6_02_2_3_RFP_001.tif	303
0	E6_02_2_4_RFP_001.tif	304
119	E7_02_1_1_TagBFP_001.tif	305
128	E7_02_1_2_TagBFP_001.tif	306
138	E7_02_1_3_TagBFP_001.tif	307
153	E7_02_1_4_TagBFP_001.tif	308
0	E7_02_2_1_RFP_001.tif	309
3	E7_02_2_2_RFP_001.tif	310
1	E7_02_2_3_RFP_001.tif	311
2	E7_02_2_4_RFP_001.tif	312
83	E8_02_1_1_TagBFP_001.tif	313
114	E8_02_1_2_TagBFP_001.tif	314
86	E8_02_1_3_TagBFP_001.tif	315
92	E8_02_1_4_TagBFP_001.tif	316
0	E8_02_2_1_RFP_001.tif	317
0	E8_02_2_2_RFP_001.tif	318
1	E8_02_2_3_RFP_001.tif	319
0	E8_02_2_4_RFP_001.tif	320
451	F1_02_1_1_TagBFP_001.tif	321
394	F1_02_1_2_TagBFP_001.tif	322
423	F1_02_1_3_TagBFP_001.tif	323
298	F1_02_1_4_TagBFP_001.tif	324
1	F1_02_2_1_RFP_001.tif	325
0	F1_02_2_2_RFP_001.tif	326
0	F1_02_2_3_RFP_001.tif	327
0	F1_02_2_4_RFP_001.tif	328
372	F2_02_1_1_TagBFP_001.tif	329
260	F2_02_1_2_TagBFP_001.tif	330
397	F2_02_1_3_TagBFP_001.tif	331
331	F2_02_1_4_TagBFP_001.tif	332
2	F2_02_2_1_RFP_001.tif	333
0	F2_02_2_2_RFP_001.tif	334
0	F2_02_2_3_RFP_001.tif	335
2	F2_02_2_4_RFP_001.tif	336
332	F3_02_1_1_TagBFP_001.tif	337
310	F3_02_1_2_TagBFP_001.tif	338
386	F3_02_1_3_TagBFP_001.tif	339
297	F3_02_1_4_TagBFP_001.tif	340
0	F3_02_2_1_RFP_001.tif	341
0	F3_02_2_2_RFP_001.tif	342
0	F3_02_2_3_RFP_001.tif	343
0	F3_02_2_4_RFP_001.tif	344
294	F4_02_1_1_TagBFP_001.tif	345
344	F4_02_1_2_TagBFP_001.tif	346
279	F4_02_1_3_TagBFP_001.tif	347
296	F4_02_1_4_TagBFP_001.tif	348
0	F4_02_2_1_RFP_001.tif	349
0	F4_02_2_2_RFP_001.tif	350
0	F4_02_2_3_RFP_001.tif	351
0	F4_02_2_4_RFP_001.tif	352
343	F5_02_1_1_TagBFP_001.tif	353
258	F5_02_1_2_TagBFP_001.tif	354
210	F5_02_1_3_TagBFP_001.tif	355
257	F5_02_1_4_TagBFP_001.tif	356
0	F5_02_2_1_RFP_001.tif	357
0	F5_02_2_2_RFP_001.tif	358
0	F5_02_2_3_RFP_001.tif	359
0	F5_02_2_4_RFP_001.tif	360
207	F6_02_1_1_TagBFP_001.tif	361
190	F6_02_1_2_TagBFP_001.tif	362
198	F6_02_1_3_TagBFP_001.tif	363
206	F6_02_1_4_TagBFP_001.tif	364
1	F6_02_2_1_RFP_001.tif	365
4	F6_02_2_2_RFP_001.tif	366
3	F6_02_2_3_RFP_001.tif	367
4	F6_02_2_4_RFP_001.tif	368
132	F7_02_1_1_TagBFP_001.tif	369
132	F7_02_1_2_TagBFP_001.tif	370
140	F7_02_1_3_TagBFP_001.tif	371
113	F7_02_1_4_TagBFP_001.tif	372
5	F7_02_2_1_RFP_001.tif	373
4	F7_02_2_2_RFP_001.tif	374
2	F7_02_2_3_RFP_001.tif	375
3	F7_02_2_4_RFP_001.tif	376
91	F8_02_1_1_TagBFP_001.tif	377
118	F8_02_1_2_TagBFP_001.tif	378
112	F8_02_1_3_TagBFP_001.tif	379
134	F8_02_1_4_TagBFP_001.tif	380
1	F8_02_2_1_RFP_001.tif	381
1	F8_02_2_2_RFP_001.tif	382
0	F8_02_2_3_RFP_001.tif	383
0	F8_02_2_4_RFP_001.tif	384
476	G1_02_1_1_TagBFP_001.tif	385
392	G1_02_1_2_TagBFP_001.tif	386
552	G1_02_1_3_TagBFP_001.tif	387
409	G1_02_1_4_TagBFP_001.tif	388
0	G1_02_2_1_RFP_001.tif	389
0	G1_02_2_2_RFP_001.tif	390
0	G1_02_2_3_RFP_001.tif	391
0	G1_02_2_4_RFP_001.tif	392
404	G2_02_1_1_TagBFP_001.tif	393
348	G2_02_1_2_TagBFP_001.tif	394
484	G2_02_1_3_TagBFP_001.tif	395
408	G2_02_1_4_TagBFP_001.tif	396
0	G2_02_2_1_RFP_001.tif	397
0	G2_02_2_2_RFP_001.tif	398
0	G2_02_2_3_RFP_001.tif	399
0	G2_02_2_4_RFP_001.tif	400
351	G3_02_1_1_TagBFP_001.tif	401
355	G3_02_1_2_TagBFP_001.tif	402
521	G3_02_1_3_TagBFP_001.tif	403
500	G3_02_1_4_TagBFP_001.tif	404
0	G3_02_2_1_RFP_001.tif	405
0	G3_02_2_2_RFP_001.tif	406
0	G3_02_2_3_RFP_001.tif	407
0	G3_02_2_4_RFP_001.tif	408
286	G4_02_1_1_TagBFP_001.tif	409
289	G4_02_1_2_TagBFP_001.tif	410
291	G4_02_1_3_TagBFP_001.tif	411
299	G4_02_1_4_TagBFP_001.tif	412
0	G4_02_2_1_RFP_001.tif	413
1	G4_02_2_2_RFP_001.tif	414
0	G4_02_2_3_RFP_001.tif	415
0	G4_02_2_4_RFP_001.tif	416
231	G5_02_1_1_TagBFP_001.tif	417
216	G5_02_1_2_TagBFP_001.tif	418
281	G5_02_1_3_TagBFP_001.tif	419
289	G5_02_1_4_TagBFP_001.tif	420
0	G5_02_2_1_RFP_001.tif	421
0	G5_02_2_2_RFP_001.tif	422
0	G5_02_2_3_RFP_001.tif	423
3	G5_02_2_4_RFP_001.tif	424
148	G6_02_1_1_TagBFP_001.tif	425
145	G6_02_1_2_TagBFP_001.tif	426
160	G6_02_1_3_TagBFP_001.tif	427
210	G6_02_1_4_TagBFP_001.tif	428
1	G6_02_2_1_RFP_001.tif	429
1	G6_02_2_2_RFP_001.tif	430
1	G6_02_2_3_RFP_001.tif	431
0	G6_02_2_4_RFP_001.tif	432
117	G7_02_1_1_TagBFP_001.tif	433
123	G7_02_1_2_TagBFP_001.tif	434
137	G7_02_1_3_TagBFP_001.tif	435
178	G7_02_1_4_TagBFP_001.tif	436
2	G7_02_2_1_RFP_001.tif	437
3	G7_02_2_2_RFP_001.tif	438
1	G7_02_2_3_RFP_001.tif	439
1	G7_02_2_4_RFP_001.tif	440
77	G8_02_1_1_TagBFP_001.tif	441
120	G8_02_1_2_TagBFP_001.tif	442
112	G8_02_1_3_TagBFP_001.tif	443
139	G8_02_1_4_TagBFP_001.tif	444
6	G8_02_2_1_RFP_001.tif	445
11	G8_02_2_2_RFP_001.tif	446
2	G8_02_2_3_RFP_001.tif	447
8	G8_02_2_4_RFP_001.tif	448
424	H1_02_1_1_TagBFP_001.tif	449
344	H1_02_1_2_TagBFP_001.tif	450
512	H1_02_1_3_TagBFP_001.tif	451
481	H1_02_1_4_TagBFP_001.tif	452
0	H1_02_2_1_RFP_001.tif	453
0	H1_02_2_2_RFP_001.tif	454
0	H1_02_2_3_RFP_001.tif	455
0	H1_02_2_4_RFP_001.tif	456
321	H2_02_1_1_TagBFP_001.tif	457
373	H2_02_1_2_TagBFP_001.tif	458
463	H2_02_1_3_TagBFP_001.tif	459
491	H2_02_1_4_TagBFP_001.tif	460
0	H2_02_2_1_RFP_001.tif	461
0	H2_02_2_2_RFP_001.tif	462
1	H2_02_2_3_RFP_001.tif	463
1	H2_02_2_4_RFP_001.tif	464
356	H3_02_1_1_TagBFP_001.tif	465
466	H3_02_1_2_TagBFP_001.tif	466
518	H3_02_1_3_TagBFP_001.tif	467
487	H3_02_1_4_TagBFP_001.tif	468
1	H3_02_2_1_RFP_001.tif	469
0	H3_02_2_2_RFP_001.tif	470
0	H3_02_2_3_RFP_001.tif	471
0	H3_02_2_4_RFP_001.tif	472
262	H4_02_1_1_TagBFP_001.tif	473
287	H4_02_1_2_TagBFP_001.tif	474
368	H4_02_1_3_TagBFP_001.tif	475
418	H4_02_1_4_TagBFP_001.tif	476
0	H4_02_2_1_RFP_001.tif	477
0	H4_02_2_2_RFP_001.tif	478
0	H4_02_2_3_RFP_001.tif	479
1	H4_02_2_4_RFP_001.tif	480
206	H5_02_1_1_TagBFP_001.tif	481
273	H5_02_1_2_TagBFP_001.tif	482
229	H5_02_1_3_TagBFP_001.tif	483
369	H5_02_1_4_TagBFP_001.tif	484
0	H5_02_2_1_RFP_001.tif	485
4	H5_02_2_2_RFP_001.tif	486
1	H5_02_2_3_RFP_001.tif	487
2	H5_02_2_4_RFP_001.tif	488
167	H6_02_1_1_TagBFP_001.tif	489
181	H6_02_1_2_TagBFP_001.tif	490
222	H6_02_1_3_TagBFP_001.tif	491
249	H6_02_1_4_TagBFP_001.tif	492
1	H6_02_2_1_RFP_001.tif	493
1	H6_02_2_2_RFP_001.tif	494
0	H6_02_2_3_RFP_001.tif	495
2	H6_02_2_4_RFP_001.tif	496
107	H7_02_1_1_TagBFP_001.tif	497
122	H7_02_1_2_TagBFP_001.tif	498
185	H7_02_1_3_TagBFP_001.tif	499
161	H7_02_1_4_TagBFP_001.tif	500
0	H7_02_2_1_RFP_001.tif	501
2	H7_02_2_2_RFP_001.tif	502
0	H7_02_2_3_RFP_001.tif	503
0	H7_02_2_4_RFP_001.tif	504
113	H8_02_1_1_TagBFP_001.tif	505
137	H8_02_1_2_TagBFP_001.tif	506
158	H8_02_1_3_TagBFP_001.tif	507
171	H8_02_1_4_TagBFP_001.tif	508
8	H8_02_2_1_RFP_001.tif	509
10	H8_02_2_2_RFP_001.tif	510
13	H8_02_2_3_RFP_001.tif	511
12	H8_02_2_4_RFP_001.tif	512
