# Supplementary material for: Predicting anti-cancer drug combination responses with a temporal cell state network model
Source: PLoS Comput Biol. 2023 May 1;19(5):e1011082. doi: 10.1371/journal.pcbi.1011082 (PMC10174488; doi:10.1371/journal.pcbi.1011082)
Supplement: S1 Code — (ZIP) [file pcbi.1011082.s001.zip › U87_Image_abem_PD_bio3.csv]

Count_IdentifyPrimaryObjects	FileName_DNA	ImageNumber
102	A1_02_1_1_TagBFP_001.tif	1
114	A1_02_1_2_TagBFP_001.tif	2
108	A1_02_1_3_TagBFP_001.tif	3
93	A1_02_1_4_TagBFP_001.tif	4
0	A1_02_2_1_RFP_001.tif	5
0	A1_02_2_2_RFP_001.tif	6
0	A1_02_2_3_RFP_001.tif	7
1	A1_02_2_4_RFP_001.tif	8
117	A2_02_1_1_TagBFP_001.tif	9
163	A2_02_1_2_TagBFP_001.tif	10
71	A2_02_1_3_TagBFP_001.tif	11
92	A2_02_1_4_TagBFP_001.tif	12
0	A2_02_2_1_RFP_001.tif	13
0	A2_02_2_2_RFP_001.tif	14
0	A2_02_2_3_RFP_001.tif	15
1	A2_02_2_4_RFP_001.tif	16
117	A3_02_1_1_TagBFP_001.tif	17
105	A3_02_1_2_TagBFP_001.tif	18
104	A3_02_1_3_TagBFP_001.tif	19
118	A3_02_1_4_TagBFP_001.tif	20
0	A3_02_2_1_RFP_001.tif	21
1	A3_02_2_2_RFP_001.tif	22
1	A3_02_2_3_RFP_001.tif	23
0	A3_02_2_4_RFP_001.tif	24
119	A4_02_1_1_TagBFP_001.tif	25
106	A4_02_1_2_TagBFP_001.tif	26
92	A4_02_1_3_TagBFP_001.tif	27
90	A4_02_1_4_TagBFP_001.tif	28
0	A4_02_2_1_RFP_001.tif	29
0	A4_02_2_2_RFP_001.tif	30
0	A4_02_2_3_RFP_001.tif	31
2	A4_02_2_4_RFP_001.tif	32
105	A5_02_1_1_TagBFP_001.tif	33
122	A5_02_1_2_TagBFP_001.tif	34
84	A5_02_1_3_TagBFP_001.tif	35
88	A5_02_1_4_TagBFP_001.tif	36
0	A5_02_2_1_RFP_001.tif	37
3	A5_02_2_2_RFP_001.tif	38
0	A5_02_2_3_RFP_001.tif	39
1	A5_02_2_4_RFP_001.tif	40
131	A6_02_1_1_TagBFP_001.tif	41
101	A6_02_1_2_TagBFP_001.tif	42
115	A6_02_1_3_TagBFP_001.tif	43
94	A6_02_1_4_TagBFP_001.tif	44
0	A6_02_2_1_RFP_001.tif	45
2	A6_02_2_2_RFP_001.tif	46
1	A6_02_2_3_RFP_001.tif	47
4	A6_02_2_4_RFP_001.tif	48
106	A7_02_1_1_TagBFP_001.tif	49
115	A7_02_1_2_TagBFP_001.tif	50
72	A7_02_1_3_TagBFP_001.tif	51
83	A7_02_1_4_TagBFP_001.tif	52
1	A7_02_2_1_RFP_001.tif	53
3	A7_02_2_2_RFP_001.tif	54
1	A7_02_2_3_RFP_001.tif	55
3	A7_02_2_4_RFP_001.tif	56
115	A8_02_1_1_TagBFP_001.tif	57
120	A8_02_1_2_TagBFP_001.tif	58
91	A8_02_1_3_TagBFP_001.tif	59
120	A8_02_1_4_TagBFP_001.tif	60
2	A8_02_2_1_RFP_001.tif	61
4	A8_02_2_2_RFP_001.tif	62
2	A8_02_2_3_RFP_001.tif	63
9	A8_02_2_4_RFP_001.tif	64
129	B1_02_1_1_TagBFP_001.tif	65
102	B1_02_1_2_TagBFP_001.tif	66
105	B1_02_1_3_TagBFP_001.tif	67
120	B1_02_1_4_TagBFP_001.tif	68
0	B1_02_2_1_RFP_001.tif	69
2	B1_02_2_2_RFP_001.tif	70
0	B1_02_2_3_RFP_001.tif	71
1	B1_02_2_4_RFP_001.tif	72
109	B2_02_1_1_TagBFP_001.tif	73
108	B2_02_1_2_TagBFP_001.tif	74
102	B2_02_1_3_TagBFP_001.tif	75
133	B2_02_1_4_TagBFP_001.tif	76
0	B2_02_2_1_RFP_001.tif	77
3	B2_02_2_2_RFP_001.tif	78
0	B2_02_2_3_RFP_001.tif	79
2	B2_02_2_4_RFP_001.tif	80
128	B3_02_1_1_TagBFP_001.tif	81
168	B3_02_1_2_TagBFP_001.tif	82
135	B3_02_1_3_TagBFP_001.tif	83
129	B3_02_1_4_TagBFP_001.tif	84
1	B3_02_2_1_RFP_001.tif	85
0	B3_02_2_2_RFP_001.tif	86
0	B3_02_2_3_RFP_001.tif	87
0	B3_02_2_4_RFP_001.tif	88
153	B4_02_1_1_TagBFP_001.tif	89
150	B4_02_1_2_TagBFP_001.tif	90
115	B4_02_1_3_TagBFP_001.tif	91
109	B4_02_1_4_TagBFP_001.tif	92
1	B4_02_2_1_RFP_001.tif	93
1	B4_02_2_2_RFP_001.tif	94
0	B4_02_2_3_RFP_001.tif	95
1	B4_02_2_4_RFP_001.tif	96
110	B5_02_1_1_TagBFP_001.tif	97
132	B5_02_1_2_TagBFP_001.tif	98
109	B5_02_1_3_TagBFP_001.tif	99
117	B5_02_1_4_TagBFP_001.tif	100
0	B5_02_2_1_RFP_001.tif	101
3	B5_02_2_2_RFP_001.tif	102
1	B5_02_2_3_RFP_001.tif	103
1	B5_02_2_4_RFP_001.tif	104
108	B6_02_1_1_TagBFP_001.tif	105
135	B6_02_1_2_TagBFP_001.tif	106
119	B6_02_1_3_TagBFP_001.tif	107
149	B6_02_1_4_TagBFP_001.tif	108
1	B6_02_2_1_RFP_001.tif	109
1	B6_02_2_2_RFP_001.tif	110
0	B6_02_2_3_RFP_001.tif	111
1	B6_02_2_4_RFP_001.tif	112
105	B7_02_1_1_TagBFP_001.tif	113
145	B7_02_1_2_TagBFP_001.tif	114
127	B7_02_1_3_TagBFP_001.tif	115
98	B7_02_1_4_TagBFP_001.tif	116
2	B7_02_2_1_RFP_001.tif	117
3	B7_02_2_2_RFP_001.tif	118
2	B7_02_2_3_RFP_001.tif	119
7	B7_02_2_4_RFP_001.tif	120
128	B8_02_1_1_TagBFP_001.tif	121
130	B8_02_1_2_TagBFP_001.tif	122
128	B8_02_1_3_TagBFP_001.tif	123
127	B8_02_1_4_TagBFP_001.tif	124
4	B8_02_2_1_RFP_001.tif	125
7	B8_02_2_2_RFP_001.tif	126
2	B8_02_2_3_RFP_001.tif	127
5	B8_02_2_4_RFP_001.tif	128
228	C1_02_1_1_TagBFP_001.tif	129
153	C1_02_1_2_TagBFP_001.tif	130
179	C1_02_1_3_TagBFP_001.tif	131
137	C1_02_1_4_TagBFP_001.tif	132
0	C1_02_2_1_RFP_001.tif	133
1	C1_02_2_2_RFP_001.tif	134
1	C1_02_2_3_RFP_001.tif	135
0	C1_02_2_4_RFP_001.tif	136
166	C2_02_1_1_TagBFP_001.tif	137
166	C2_02_1_2_TagBFP_001.tif	138
127	C2_02_1_3_TagBFP_001.tif	139
134	C2_02_1_4_TagBFP_001.tif	140
0	C2_02_2_1_RFP_001.tif	141
1	C2_02_2_2_RFP_001.tif	142
1	C2_02_2_3_RFP_001.tif	143
0	C2_02_2_4_RFP_001.tif	144
150	C3_02_1_1_TagBFP_001.tif	145
158	C3_02_1_2_TagBFP_001.tif	146
165	C3_02_1_3_TagBFP_001.tif	147
159	C3_02_1_4_TagBFP_001.tif	148
0	C3_02_2_1_RFP_001.tif	149
1	C3_02_2_2_RFP_001.tif	150
0	C3_02_2_3_RFP_001.tif	151
0	C3_02_2_4_RFP_001.tif	152
181	C4_02_1_1_TagBFP_001.tif	153
175	C4_02_1_2_TagBFP_001.tif	154
164	C4_02_1_3_TagBFP_001.tif	155
176	C4_02_1_4_TagBFP_001.tif	156
0	C4_02_2_1_RFP_001.tif	157
3	C4_02_2_2_RFP_001.tif	158
0	C4_02_2_3_RFP_001.tif	159
0	C4_02_2_4_RFP_001.tif	160
148	C5_02_1_1_TagBFP_001.tif	161
155	C5_02_1_2_TagBFP_001.tif	162
144	C5_02_1_3_TagBFP_001.tif	163
152	C5_02_1_4_TagBFP_001.tif	164
0	C5_02_2_1_RFP_001.tif	165
0	C5_02_2_2_RFP_001.tif	166
2	C5_02_2_3_RFP_001.tif	167
0	C5_02_2_4_RFP_001.tif	168
119	C6_02_1_1_TagBFP_001.tif	169
110	C6_02_1_2_TagBFP_001.tif	170
119	C6_02_1_3_TagBFP_001.tif	171
128	C6_02_1_4_TagBFP_001.tif	172
0	C6_02_2_1_RFP_001.tif	173
1	C6_02_2_2_RFP_001.tif	174
2	C6_02_2_3_RFP_001.tif	175
2	C6_02_2_4_RFP_001.tif	176
102	C7_02_1_1_TagBFP_001.tif	177
112	C7_02_1_2_TagBFP_001.tif	178
100	C7_02_1_3_TagBFP_001.tif	179
104	C7_02_1_4_TagBFP_001.tif	180
3	C7_02_2_1_RFP_001.tif	181
4	C7_02_2_2_RFP_001.tif	182
1	C7_02_2_3_RFP_001.tif	183
3	C7_02_2_4_RFP_001.tif	184
113	C8_02_1_1_TagBFP_001.tif	185
121	C8_02_1_2_TagBFP_001.tif	186
88	C8_02_1_3_TagBFP_001.tif	187
97	C8_02_1_4_TagBFP_001.tif	188
4	C8_02_2_1_RFP_001.tif	189
12	C8_02_2_2_RFP_001.tif	190
1	C8_02_2_3_RFP_001.tif	191
5	C8_02_2_4_RFP_001.tif	192
252	D1_02_1_1_TagBFP_001.tif	193
196	D1_02_1_2_TagBFP_001.tif	194
274	D1_02_1_3_TagBFP_001.tif	195
259	D1_02_1_4_TagBFP_001.tif	196
0	D1_02_2_1_RFP_001.tif	197
0	D1_02_2_2_RFP_001.tif	198
0	D1_02_2_3_RFP_001.tif	199
1	D1_02_2_4_RFP_001.tif	200
264	D2_02_1_1_TagBFP_001.tif	201
215	D2_02_1_2_TagBFP_001.tif	202
233	D2_02_1_3_TagBFP_001.tif	203
243	D2_02_1_4_TagBFP_001.tif	204
0	D2_02_2_1_RFP_001.tif	205
0	D2_02_2_2_RFP_001.tif	206
1	D2_02_2_3_RFP_001.tif	207
1	D2_02_2_4_RFP_001.tif	208
231	D3_02_1_1_TagBFP_001.tif	209
211	D3_02_1_2_TagBFP_001.tif	210
230	D3_02_1_3_TagBFP_001.tif	211
290	D3_02_1_4_TagBFP_001.tif	212
0	D3_02_2_1_RFP_001.tif	213
1	D3_02_2_2_RFP_001.tif	214
1	D3_02_2_3_RFP_001.tif	215
1	D3_02_2_4_RFP_001.tif	216
217	D4_02_1_1_TagBFP_001.tif	217
216	D4_02_1_2_TagBFP_001.tif	218
223	D4_02_1_3_TagBFP_001.tif	219
202	D4_02_1_4_TagBFP_001.tif	220
1	D4_02_2_1_RFP_001.tif	221
3	D4_02_2_2_RFP_001.tif	222
0	D4_02_2_3_RFP_001.tif	223
1	D4_02_2_4_RFP_001.tif	224
147	D5_02_1_1_TagBFP_001.tif	225
201	D5_02_1_2_TagBFP_001.tif	226
168	D5_02_1_3_TagBFP_001.tif	227
225	D5_02_1_4_TagBFP_001.tif	228
1	D5_02_2_1_RFP_001.tif	229
0	D5_02_2_2_RFP_001.tif	230
0	D5_02_2_3_RFP_001.tif	231
2	D5_02_2_4_RFP_001.tif	232
131	D6_02_1_1_TagBFP_001.tif	233
139	D6_02_1_2_TagBFP_001.tif	234
171	D6_02_1_3_TagBFP_001.tif	235
134	D6_02_1_4_TagBFP_001.tif	236
2	D6_02_2_1_RFP_001.tif	237
2	D6_02_2_2_RFP_001.tif	238
0	D6_02_2_3_RFP_001.tif	239
1	D6_02_2_4_RFP_001.tif	240
101	D7_02_1_1_TagBFP_001.tif	241
97	D7_02_1_2_TagBFP_001.tif	242
127	D7_02_1_3_TagBFP_001.tif	243
110	D7_02_1_4_TagBFP_001.tif	244
1	D7_02_2_1_RFP_001.tif	245
6	D7_02_2_2_RFP_001.tif	246
6	D7_02_2_3_RFP_001.tif	247
4	D7_02_2_4_RFP_001.tif	248
95	D8_02_1_1_TagBFP_001.tif	249
133	D8_02_1_2_TagBFP_001.tif	250
115	D8_02_1_3_TagBFP_001.tif	251
115	D8_02_1_4_TagBFP_001.tif	252
5	D8_02_2_1_RFP_001.tif	253
15	D8_02_2_2_RFP_001.tif	254
6	D8_02_2_3_RFP_001.tif	255
9	D8_02_2_4_RFP_001.tif	256
318	E1_02_1_1_TagBFP_001.tif	257
398	E1_02_1_2_TagBFP_001.tif	258
427	E1_02_1_3_TagBFP_001.tif	259
381	E1_02_1_4_TagBFP_001.tif	260
0	E1_02_2_1_RFP_001.tif	261
0	E1_02_2_2_RFP_001.tif	262
2	E1_02_2_3_RFP_001.tif	263
1	E1_02_2_4_RFP_001.tif	264
304	E2_02_1_1_TagBFP_001.tif	265
313	E2_02_1_2_TagBFP_001.tif	266
330	E2_02_1_3_TagBFP_001.tif	267
311	E2_02_1_4_TagBFP_001.tif	268
0	E2_02_2_1_RFP_001.tif	269
1	E2_02_2_2_RFP_001.tif	270
1	E2_02_2_3_RFP_001.tif	271
2	E2_02_2_4_RFP_001.tif	272
314	E3_02_1_1_TagBFP_001.tif	273
270	E3_02_1_2_TagBFP_001.tif	274
319	E3_02_1_3_TagBFP_001.tif	275
329	E3_02_1_4_TagBFP_001.tif	276
1	E3_02_2_1_RFP_001.tif	277
5	E3_02_2_2_RFP_001.tif	278
0	E3_02_2_3_RFP_001.tif	279
0	E3_02_2_4_RFP_001.tif	280
296	E4_02_1_1_TagBFP_001.tif	281
219	E4_02_1_2_TagBFP_001.tif	282
316	E4_02_1_3_TagBFP_001.tif	283
373	E4_02_1_4_TagBFP_001.tif	284
2	E4_02_2_1_RFP_001.tif	285
2	E4_02_2_2_RFP_001.tif	286
0	E4_02_2_3_RFP_001.tif	287
2	E4_02_2_4_RFP_001.tif	288
308	E5_02_1_1_TagBFP_001.tif	289
258	E5_02_1_2_TagBFP_001.tif	290
213	E5_02_1_3_TagBFP_001.tif	291
215	E5_02_1_4_TagBFP_001.tif	292
0	E5_02_2_1_RFP_001.tif	293
1	E5_02_2_2_RFP_001.tif	294
0	E5_02_2_3_RFP_001.tif	295
0	E5_02_2_4_RFP_001.tif	296
123	E6_02_1_1_TagBFP_001.tif	297
152	E6_02_1_2_TagBFP_001.tif	298
188	E6_02_1_3_TagBFP_001.tif	299
201	E6_02_1_4_TagBFP_001.tif	300
0	E6_02_2_1_RFP_001.tif	301
1	E6_02_2_2_RFP_001.tif	302
0	E6_02_2_3_RFP_001.tif	303
0	E6_02_2_4_RFP_001.tif	304
101	E7_02_1_1_TagBFP_001.tif	305
111	E7_02_1_2_TagBFP_001.tif	306
107	E7_02_1_3_TagBFP_001.tif	307
118	E7_02_1_4_TagBFP_001.tif	308
1	E7_02_2_1_RFP_001.tif	309
7	E7_02_2_2_RFP_001.tif	310
2	E7_02_2_3_RFP_001.tif	311
12	E7_02_2_4_RFP_001.tif	312
91	E8_02_1_1_TagBFP_001.tif	313
124	E8_02_1_2_TagBFP_001.tif	314
106	E8_02_1_3_TagBFP_001.tif	315
127	E8_02_1_4_TagBFP_001.tif	316
6	E8_02_2_1_RFP_001.tif	317
15	E8_02_2_2_RFP_001.tif	318
6	E8_02_2_3_RFP_001.tif	319
11	E8_02_2_4_RFP_001.tif	320
543	F1_02_1_1_TagBFP_001.tif	321
344	F1_02_1_2_TagBFP_001.tif	322
588	F1_02_1_3_TagBFP_001.tif	323
483	F1_02_1_4_TagBFP_001.tif	324
0	F1_02_2_1_RFP_001.tif	325
3	F1_02_2_2_RFP_001.tif	326
1	F1_02_2_3_RFP_001.tif	327
3	F1_02_2_4_RFP_001.tif	328
502	F2_02_1_1_TagBFP_001.tif	329
386	F2_02_1_2_TagBFP_001.tif	330
437	F2_02_1_3_TagBFP_001.tif	331
382	F2_02_1_4_TagBFP_001.tif	332
1	F2_02_2_1_RFP_001.tif	333
2	F2_02_2_2_RFP_001.tif	334
0	F2_02_2_3_RFP_001.tif	335
3	F2_02_2_4_RFP_001.tif	336
395	F3_02_1_1_TagBFP_001.tif	337
374	F3_02_1_2_TagBFP_001.tif	338
418	F3_02_1_3_TagBFP_001.tif	339
372	F3_02_1_4_TagBFP_001.tif	340
1	F3_02_2_1_RFP_001.tif	341
0	F3_02_2_2_RFP_001.tif	342
0	F3_02_2_3_RFP_001.tif	343
1	F3_02_2_4_RFP_001.tif	344
436	F4_02_1_1_TagBFP_001.tif	345
352	F4_02_1_2_TagBFP_001.tif	346
348	F4_02_1_3_TagBFP_001.tif	347
301	F4_02_1_4_TagBFP_001.tif	348
1	F4_02_2_1_RFP_001.tif	349
0	F4_02_2_2_RFP_001.tif	350
1	F4_02_2_3_RFP_001.tif	351
1	F4_02_2_4_RFP_001.tif	352
306	F5_02_1_1_TagBFP_001.tif	353
319	F5_02_1_2_TagBFP_001.tif	354
257	F5_02_1_3_TagBFP_001.tif	355
247	F5_02_1_4_TagBFP_001.tif	356
0	F5_02_2_1_RFP_001.tif	357
1	F5_02_2_2_RFP_001.tif	358
1	F5_02_2_3_RFP_001.tif	359
0	F5_02_2_4_RFP_001.tif	360
190	F6_02_1_1_TagBFP_001.tif	361
216	F6_02_1_2_TagBFP_001.tif	362
179	F6_02_1_3_TagBFP_001.tif	363
149	F6_02_1_4_TagBFP_001.tif	364
0	F6_02_2_1_RFP_001.tif	365
0	F6_02_2_2_RFP_001.tif	366
0	F6_02_2_3_RFP_001.tif	367
1	F6_02_2_4_RFP_001.tif	368
131	F7_02_1_1_TagBFP_001.tif	369
122	F7_02_1_2_TagBFP_001.tif	370
154	F7_02_1_3_TagBFP_001.tif	371
142	F7_02_1_4_TagBFP_001.tif	372
0	F7_02_2_1_RFP_001.tif	373
1	F7_02_2_2_RFP_001.tif	374
0	F7_02_2_3_RFP_001.tif	375
3	F7_02_2_4_RFP_001.tif	376
105	F8_02_1_1_TagBFP_001.tif	377
155	F8_02_1_2_TagBFP_001.tif	378
107	F8_02_1_3_TagBFP_001.tif	379
118	F8_02_1_4_TagBFP_001.tif	380
6	F8_02_2_1_RFP_001.tif	381
19	F8_02_2_2_RFP_001.tif	382
4	F8_02_2_3_RFP_001.tif	383
20	F8_02_2_4_RFP_001.tif	384
566	G1_02_1_1_TagBFP_001.tif	385
355	G1_02_1_2_TagBFP_001.tif	386
663	G1_02_1_3_TagBFP_001.tif	387
485	G1_02_1_4_TagBFP_001.tif	388
2	G1_02_2_1_RFP_001.tif	389
4	G1_02_2_2_RFP_001.tif	390
1	G1_02_2_3_RFP_001.tif	391
5	G1_02_2_4_RFP_001.tif	392
435	G2_02_1_1_TagBFP_001.tif	393
381	G2_02_1_2_TagBFP_001.tif	394
614	G2_02_1_3_TagBFP_001.tif	395
504	G2_02_1_4_TagBFP_001.tif	396
1	G2_02_2_1_RFP_001.tif	397
4	G2_02_2_2_RFP_001.tif	398
2	G2_02_2_3_RFP_001.tif	399
1	G2_02_2_4_RFP_001.tif	400
363	G3_02_1_1_TagBFP_001.tif	401
394	G3_02_1_2_TagBFP_001.tif	402
447	G3_02_1_3_TagBFP_001.tif	403
433	G3_02_1_4_TagBFP_001.tif	404
4	G3_02_2_1_RFP_001.tif	405
2	G3_02_2_2_RFP_001.tif	406
2	G3_02_2_3_RFP_001.tif	407
0	G3_02_2_4_RFP_001.tif	408
345	G4_02_1_1_TagBFP_001.tif	409
424	G4_02_1_2_TagBFP_001.tif	410
346	G4_02_1_3_TagBFP_001.tif	411
353	G4_02_1_4_TagBFP_001.tif	412
0	G4_02_2_1_RFP_001.tif	413
5	G4_02_2_2_RFP_001.tif	414
0	G4_02_2_3_RFP_001.tif	415
3	G4_02_2_4_RFP_001.tif	416
314	G5_02_1_1_TagBFP_001.tif	417
292	G5_02_1_2_TagBFP_001.tif	418
274	G5_02_1_3_TagBFP_001.tif	419
319	G5_02_1_4_TagBFP_001.tif	420
0	G5_02_2_1_RFP_001.tif	421
1	G5_02_2_2_RFP_001.tif	422
0	G5_02_2_3_RFP_001.tif	423
3	G5_02_2_4_RFP_001.tif	424
229	G6_02_1_1_TagBFP_001.tif	425
175	G6_02_1_2_TagBFP_001.tif	426
243	G6_02_1_3_TagBFP_001.tif	427
198	G6_02_1_4_TagBFP_001.tif	428
0	G6_02_2_1_RFP_001.tif	429
0	G6_02_2_2_RFP_001.tif	430
1	G6_02_2_3_RFP_001.tif	431
1	G6_02_2_4_RFP_001.tif	432
158	G7_02_1_1_TagBFP_001.tif	433
112	G7_02_1_2_TagBFP_001.tif	434
160	G7_02_1_3_TagBFP_001.tif	435
139	G7_02_1_4_TagBFP_001.tif	436
1	G7_02_2_1_RFP_001.tif	437
1	G7_02_2_2_RFP_001.tif	438
2	G7_02_2_3_RFP_001.tif	439
3	G7_02_2_4_RFP_001.tif	440
115	G8_02_1_1_TagBFP_001.tif	441
122	G8_02_1_2_TagBFP_001.tif	442
112	G8_02_1_3_TagBFP_001.tif	443
117	G8_02_1_4_TagBFP_001.tif	444
3	G8_02_2_1_RFP_001.tif	445
5	G8_02_2_2_RFP_001.tif	446
7	G8_02_2_3_RFP_001.tif	447
20	G8_02_2_4_RFP_001.tif	448
543	H1_02_1_1_TagBFP_001.tif	449
480	H1_02_1_2_TagBFP_001.tif	450
585	H1_02_1_3_TagBFP_001.tif	451
506	H1_02_1_4_TagBFP_001.tif	452
2	H1_02_2_1_RFP_001.tif	453
1	H1_02_2_2_RFP_001.tif	454
0	H1_02_2_3_RFP_001.tif	455
2	H1_02_2_4_RFP_001.tif	456
512	H2_02_1_1_TagBFP_001.tif	457
395	H2_02_1_2_TagBFP_001.tif	458
558	H2_02_1_3_TagBFP_001.tif	459
544	H2_02_1_4_TagBFP_001.tif	460
1	H2_02_2_1_RFP_001.tif	461
2	H2_02_2_2_RFP_001.tif	462
2	H2_02_2_3_RFP_001.tif	463
2	H2_02_2_4_RFP_001.tif	464
450	H3_02_1_1_TagBFP_001.tif	465
471	H3_02_1_2_TagBFP_001.tif	466
609	H3_02_1_3_TagBFP_001.tif	467
544	H3_02_1_4_TagBFP_001.tif	468
0	H3_02_2_1_RFP_001.tif	469
1	H3_02_2_2_RFP_001.tif	470
2	H3_02_2_3_RFP_001.tif	471
7	H3_02_2_4_RFP_001.tif	472
364	H4_02_1_1_TagBFP_001.tif	473
337	H4_02_1_2_TagBFP_001.tif	474
472	H4_02_1_3_TagBFP_001.tif	475
502	H4_02_1_4_TagBFP_001.tif	476
0	H4_02_2_1_RFP_001.tif	477
2	H4_02_2_2_RFP_001.tif	478
4	H4_02_2_3_RFP_001.tif	479
1	H4_02_2_4_RFP_001.tif	480
257	H5_02_1_1_TagBFP_001.tif	481
261	H5_02_1_2_TagBFP_001.tif	482
359	H5_02_1_3_TagBFP_001.tif	483
360	H5_02_1_4_TagBFP_001.tif	484
0	H5_02_2_1_RFP_001.tif	485
0	H5_02_2_2_RFP_001.tif	486
1	H5_02_2_3_RFP_001.tif	487
2	H5_02_2_4_RFP_001.tif	488
178	H6_02_1_1_TagBFP_001.tif	489
199	H6_02_1_2_TagBFP_001.tif	490
304	H6_02_1_3_TagBFP_001.tif	491
208	H6_02_1_4_TagBFP_001.tif	492
1	H6_02_2_1_RFP_001.tif	493
6	H6_02_2_2_RFP_001.tif	494
2	H6_02_2_3_RFP_001.tif	495
3	H6_02_2_4_RFP_001.tif	496
132	H7_02_1_1_TagBFP_001.tif	497
148	H7_02_1_2_TagBFP_001.tif	498
160	H7_02_1_3_TagBFP_001.tif	499
159	H7_02_1_4_TagBFP_001.tif	500
2	H7_02_2_1_RFP_001.tif	501
6	H7_02_2_2_RFP_001.tif	502
1	H7_02_2_3_RFP_001.tif	503
5	H7_02_2_4_RFP_001.tif	504
109	H8_02_1_1_TagBFP_001.tif	505
103	H8_02_1_2_TagBFP_001.tif	506
110	H8_02_1_3_TagBFP_001.tif	507
184	H8_02_1_4_TagBFP_001.tif	508
0	H8_02_2_1_RFP_001.tif	509
4	H8_02_2_2_RFP_001.tif	510
2	H8_02_2_3_RFP_001.tif	511
11	H8_02_2_4_RFP_001.tif	512
