# Supplementary material for: Predicting anti-cancer drug combination responses with a temporal cell state network model
Source: PLoS Comput Biol. 2023 May 1;19(5):e1011082. doi: 10.1371/journal.pcbi.1011082 (PMC10174488; doi:10.1371/journal.pcbi.1011082)
Supplement: S1 Code — (ZIP) [file pcbi.1011082.s001.zip › U87_Image_abem_TAK_bio1.csv]

Count_IdentifyPrimaryObjects	FileName_DNA	ImageNumber
81	A1_02_2_1_TagBFP_001.tif	1
108	A1_02_2_2_TagBFP_001.tif	2
187	A1_02_2_3_TagBFP_001.tif	3
125	A1_02_2_4_TagBFP_001.tif	4
0	A1_02_3_1_RFP_001.tif	5
7	A1_02_3_2_RFP_001.tif	6
1	A1_02_3_3_RFP_001.tif	7
2	A1_02_3_4_RFP_001.tif	8
93	A2_02_2_1_TagBFP_001.tif	9
62	A2_02_2_2_TagBFP_001.tif	10
118	A2_02_2_3_TagBFP_001.tif	11
105	A2_02_2_4_TagBFP_001.tif	12
0	A2_02_3_1_RFP_001.tif	13
2	A2_02_3_2_RFP_001.tif	14
1	A2_02_3_3_RFP_001.tif	15
1	A2_02_3_4_RFP_001.tif	16
86	A3_02_2_1_TagBFP_001.tif	17
165	A3_02_2_2_TagBFP_001.tif	18
118	A3_02_2_3_TagBFP_001.tif	19
91	A3_02_2_4_TagBFP_001.tif	20
0	A3_02_3_1_RFP_001.tif	21
0	A3_02_3_2_RFP_001.tif	22
1	A3_02_3_3_RFP_001.tif	23
2	A3_02_3_4_RFP_001.tif	24
76	A4_02_2_1_TagBFP_001.tif	25
97	A4_02_2_2_TagBFP_001.tif	26
114	A4_02_2_3_TagBFP_001.tif	27
120	A4_02_2_4_TagBFP_001.tif	28
1	A4_02_3_1_RFP_001.tif	29
3	A4_02_3_2_RFP_001.tif	30
2	A4_02_3_3_RFP_001.tif	31
0	A4_02_3_4_RFP_001.tif	32
88	A5_02_2_1_TagBFP_001.tif	33
93	A5_02_2_2_TagBFP_001.tif	34
109	A5_02_2_3_TagBFP_001.tif	35
107	A5_02_2_4_TagBFP_001.tif	36
5	A5_02_3_1_RFP_001.tif	37
1	A5_02_3_2_RFP_001.tif	38
1	A5_02_3_3_RFP_001.tif	39
4	A5_02_3_4_RFP_001.tif	40
101	A6_02_2_1_TagBFP_001.tif	41
105	A6_02_2_2_TagBFP_001.tif	42
73	A6_02_2_3_TagBFP_001.tif	43
133	A6_02_2_4_TagBFP_001.tif	44
0	A6_02_3_1_RFP_001.tif	45
3	A6_02_3_2_RFP_001.tif	46
4	A6_02_3_3_RFP_001.tif	47
3	A6_02_3_4_RFP_001.tif	48
45	A7_02_2_1_TagBFP_001.tif	49
131	A7_02_2_2_TagBFP_001.tif	50
76	A7_02_2_3_TagBFP_001.tif	51
100	A7_02_2_4_TagBFP_001.tif	52
1	A7_02_3_1_RFP_001.tif	53
11	A7_02_3_2_RFP_001.tif	54
3	A7_02_3_3_RFP_001.tif	55
4	A7_02_3_4_RFP_001.tif	56
36	A8_02_2_1_TagBFP_001.tif	57
74	A8_02_2_2_TagBFP_001.tif	58
87	A8_02_2_3_TagBFP_001.tif	59
98	A8_02_2_4_TagBFP_001.tif	60
1	A8_02_3_1_RFP_001.tif	61
12	A8_02_3_2_RFP_001.tif	62
1	A8_02_3_3_RFP_001.tif	63
15	A8_02_3_4_RFP_001.tif	64
111	B1_02_2_1_TagBFP_001.tif	65
104	B1_02_2_2_TagBFP_001.tif	66
98	B1_02_2_3_TagBFP_001.tif	67
119	B1_02_2_4_TagBFP_001.tif	68
0	B1_02_3_1_RFP_001.tif	69
1	B1_02_3_2_RFP_001.tif	70
0	B1_02_3_3_RFP_001.tif	71
2	B1_02_3_4_RFP_001.tif	72
94	B2_02_2_1_TagBFP_001.tif	73
102	B2_02_2_2_TagBFP_001.tif	74
110	B2_02_2_3_TagBFP_001.tif	75
113	B2_02_2_4_TagBFP_001.tif	76
0	B2_02_3_1_RFP_001.tif	77
0	B2_02_3_2_RFP_001.tif	78
0	B2_02_3_3_RFP_001.tif	79
0	B2_02_3_4_RFP_001.tif	80
99	B3_02_2_1_TagBFP_001.tif	81
112	B3_02_2_2_TagBFP_001.tif	82
116	B3_02_2_3_TagBFP_001.tif	83
115	B3_02_2_4_TagBFP_001.tif	84
3	B3_02_3_1_RFP_001.tif	85
1	B3_02_3_2_RFP_001.tif	86
2	B3_02_3_3_RFP_001.tif	87
4	B3_02_3_4_RFP_001.tif	88
76	B4_02_2_1_TagBFP_001.tif	89
103	B4_02_2_2_TagBFP_001.tif	90
86	B4_02_2_3_TagBFP_001.tif	91
95	B4_02_2_4_TagBFP_001.tif	92
1	B4_02_3_1_RFP_001.tif	93
0	B4_02_3_2_RFP_001.tif	94
0	B4_02_3_3_RFP_001.tif	95
0	B4_02_3_4_RFP_001.tif	96
97	B5_02_2_1_TagBFP_001.tif	97
90	B5_02_2_2_TagBFP_001.tif	98
100	B5_02_2_3_TagBFP_001.tif	99
77	B5_02_2_4_TagBFP_001.tif	100
1	B5_02_3_1_RFP_001.tif	101
0	B5_02_3_2_RFP_001.tif	102
0	B5_02_3_3_RFP_001.tif	103
2	B5_02_3_4_RFP_001.tif	104
91	B6_02_2_1_TagBFP_001.tif	105
86	B6_02_2_2_TagBFP_001.tif	106
96	B6_02_2_3_TagBFP_001.tif	107
83	B6_02_2_4_TagBFP_001.tif	108
0	B6_02_3_1_RFP_001.tif	109
3	B6_02_3_2_RFP_001.tif	110
0	B6_02_3_3_RFP_001.tif	111
1	B6_02_3_4_RFP_001.tif	112
49	B7_02_2_1_TagBFP_001.tif	113
63	B7_02_2_2_TagBFP_001.tif	114
66	B7_02_2_3_TagBFP_001.tif	115
70	B7_02_2_4_TagBFP_001.tif	116
0	B7_02_3_1_RFP_001.tif	117
2	B7_02_3_2_RFP_001.tif	118
2	B7_02_3_3_RFP_001.tif	119
4	B7_02_3_4_RFP_001.tif	120
69	B8_02_2_1_TagBFP_001.tif	121
98	B8_02_2_2_TagBFP_001.tif	122
59	B8_02_2_3_TagBFP_001.tif	123
83	B8_02_2_4_TagBFP_001.tif	124
2	B8_02_3_1_RFP_001.tif	125
7	B8_02_3_2_RFP_001.tif	126
1	B8_02_3_3_RFP_001.tif	127
7	B8_02_3_4_RFP_001.tif	128
121	C1_02_2_1_TagBFP_001.tif	129
144	C1_02_2_2_TagBFP_001.tif	130
127	C1_02_2_3_TagBFP_001.tif	131
109	C1_02_2_4_TagBFP_001.tif	132
0	C1_02_3_1_RFP_001.tif	133
3	C1_02_3_2_RFP_001.tif	134
0	C1_02_3_3_RFP_001.tif	135
0	C1_02_3_4_RFP_001.tif	136
94	C2_02_2_1_TagBFP_001.tif	137
113	C2_02_2_2_TagBFP_001.tif	138
105	C2_02_2_3_TagBFP_001.tif	139
106	C2_02_2_4_TagBFP_001.tif	140
1	C2_02_3_1_RFP_001.tif	141
2	C2_02_3_2_RFP_001.tif	142
0	C2_02_3_3_RFP_001.tif	143
1	C2_02_3_4_RFP_001.tif	144
98	C3_02_2_1_TagBFP_001.tif	145
96	C3_02_2_2_TagBFP_001.tif	146
91	C3_02_2_3_TagBFP_001.tif	147
93	C3_02_2_4_TagBFP_001.tif	148
0	C3_02_3_1_RFP_001.tif	149
0	C3_02_3_2_RFP_001.tif	150
0	C3_02_3_3_RFP_001.tif	151
2	C3_02_3_4_RFP_001.tif	152
87	C4_02_2_1_TagBFP_001.tif	153
69	C4_02_2_2_TagBFP_001.tif	154
104	C4_02_2_3_TagBFP_001.tif	155
104	C4_02_2_4_TagBFP_001.tif	156
1	C4_02_3_1_RFP_001.tif	157
1	C4_02_3_2_RFP_001.tif	158
0	C4_02_3_3_RFP_001.tif	159
0	C4_02_3_4_RFP_001.tif	160
77	C5_02_2_1_TagBFP_001.tif	161
96	C5_02_2_2_TagBFP_001.tif	162
87	C5_02_2_3_TagBFP_001.tif	163
132	C5_02_2_4_TagBFP_001.tif	164
0	C5_02_3_1_RFP_001.tif	165
2	C5_02_3_2_RFP_001.tif	166
1	C5_02_3_3_RFP_001.tif	167
1	C5_02_3_4_RFP_001.tif	168
74	C6_02_2_1_TagBFP_001.tif	169
114	C6_02_2_2_TagBFP_001.tif	170
77	C6_02_2_3_TagBFP_001.tif	171
144	C6_02_2_4_TagBFP_001.tif	172
0	C6_02_3_1_RFP_001.tif	173
1	C6_02_3_2_RFP_001.tif	174
0	C6_02_3_3_RFP_001.tif	175
4	C6_02_3_4_RFP_001.tif	176
93	C7_02_2_1_TagBFP_001.tif	177
44	C7_02_2_2_TagBFP_001.tif	178
99	C7_02_2_3_TagBFP_001.tif	179
52	C7_02_2_4_TagBFP_001.tif	180
0	C7_02_3_1_RFP_001.tif	181
3	C7_02_3_2_RFP_001.tif	182
0	C7_02_3_3_RFP_001.tif	183
3	C7_02_3_4_RFP_001.tif	184
64	C8_02_2_1_TagBFP_001.tif	185
95	C8_02_2_2_TagBFP_001.tif	186
63	C8_02_2_3_TagBFP_001.tif	187
74	C8_02_2_4_TagBFP_001.tif	188
1	C8_02_3_1_RFP_001.tif	189
7	C8_02_3_2_RFP_001.tif	190
4	C8_02_3_3_RFP_001.tif	191
1	C8_02_3_4_RFP_001.tif	192
156	D1_02_2_1_TagBFP_001.tif	193
181	D1_02_2_2_TagBFP_001.tif	194
147	D1_02_2_3_TagBFP_001.tif	195
145	D1_02_2_4_TagBFP_001.tif	196
0	D1_02_3_1_RFP_001.tif	197
4	D1_02_3_2_RFP_001.tif	198
0	D1_02_3_3_RFP_001.tif	199
2	D1_02_3_4_RFP_001.tif	200
177	D2_02_2_1_TagBFP_001.tif	201
180	D2_02_2_2_TagBFP_001.tif	202
147	D2_02_2_3_TagBFP_001.tif	203
115	D2_02_2_4_TagBFP_001.tif	204
3	D2_02_3_1_RFP_001.tif	205
1	D2_02_3_2_RFP_001.tif	206
0	D2_02_3_3_RFP_001.tif	207
2	D2_02_3_4_RFP_001.tif	208
148	D3_02_2_1_TagBFP_001.tif	209
128	D3_02_2_2_TagBFP_001.tif	210
185	D3_02_2_3_TagBFP_001.tif	211
152	D3_02_2_4_TagBFP_001.tif	212
0	D3_02_3_1_RFP_001.tif	213
1	D3_02_3_2_RFP_001.tif	214
1	D3_02_3_3_RFP_001.tif	215
0	D3_02_3_4_RFP_001.tif	216
101	D4_02_2_1_TagBFP_001.tif	217
117	D4_02_2_2_TagBFP_001.tif	218
161	D4_02_2_3_TagBFP_001.tif	219
156	D4_02_2_4_TagBFP_001.tif	220
0	D4_02_3_1_RFP_001.tif	221
1	D4_02_3_2_RFP_001.tif	222
1	D4_02_3_3_RFP_001.tif	223
3	D4_02_3_4_RFP_001.tif	224
91	D5_02_2_1_TagBFP_001.tif	225
142	D5_02_2_2_TagBFP_001.tif	226
176	D5_02_2_3_TagBFP_001.tif	227
183	D5_02_2_4_TagBFP_001.tif	228
0	D5_02_3_1_RFP_001.tif	229
3	D5_02_3_2_RFP_001.tif	230
0	D5_02_3_3_RFP_001.tif	231
3	D5_02_3_4_RFP_001.tif	232
103	D6_02_2_1_TagBFP_001.tif	233
156	D6_02_2_2_TagBFP_001.tif	234
71	D6_02_2_3_TagBFP_001.tif	235
135	D6_02_2_4_TagBFP_001.tif	236
0	D6_02_3_1_RFP_001.tif	237
3	D6_02_3_2_RFP_001.tif	238
0	D6_02_3_3_RFP_001.tif	239
3	D6_02_3_4_RFP_001.tif	240
97	D7_02_2_1_TagBFP_001.tif	241
113	D7_02_2_2_TagBFP_001.tif	242
121	D7_02_2_3_TagBFP_001.tif	243
110	D7_02_2_4_TagBFP_001.tif	244
0	D7_02_3_1_RFP_001.tif	245
6	D7_02_3_2_RFP_001.tif	246
1	D7_02_3_3_RFP_001.tif	247
1	D7_02_3_4_RFP_001.tif	248
73	D8_02_2_1_TagBFP_001.tif	249
107	D8_02_2_2_TagBFP_001.tif	250
81	D8_02_2_3_TagBFP_001.tif	251
97	D8_02_2_4_TagBFP_001.tif	252
3	D8_02_3_1_RFP_001.tif	253
6	D8_02_3_2_RFP_001.tif	254
3	D8_02_3_3_RFP_001.tif	255
5	D8_02_3_4_RFP_001.tif	256
226	E1_02_2_1_TagBFP_001.tif	257
226	E1_02_2_2_TagBFP_001.tif	258
208	E1_02_2_3_TagBFP_001.tif	259
209	E1_02_2_4_TagBFP_001.tif	260
1	E1_02_3_1_RFP_001.tif	261
2	E1_02_3_2_RFP_001.tif	262
1	E1_02_3_3_RFP_001.tif	263
1	E1_02_3_4_RFP_001.tif	264
213	E2_02_2_1_TagBFP_001.tif	265
219	E2_02_2_2_TagBFP_001.tif	266
232	E2_02_2_3_TagBFP_001.tif	267
238	E2_02_2_4_TagBFP_001.tif	268
3	E2_02_3_1_RFP_001.tif	269
1	E2_02_3_2_RFP_001.tif	270
0	E2_02_3_3_RFP_001.tif	271
1	E2_02_3_4_RFP_001.tif	272
205	E3_02_2_1_TagBFP_001.tif	273
275	E3_02_2_2_TagBFP_001.tif	274
214	E3_02_2_3_TagBFP_001.tif	275
304	E3_02_2_4_TagBFP_001.tif	276
1	E3_02_3_1_RFP_001.tif	277
1	E3_02_3_2_RFP_001.tif	278
0	E3_02_3_3_RFP_001.tif	279
0	E3_02_3_4_RFP_001.tif	280
245	E4_02_2_1_TagBFP_001.tif	281
258	E4_02_2_2_TagBFP_001.tif	282
280	E4_02_2_3_TagBFP_001.tif	283
314	E4_02_2_4_TagBFP_001.tif	284
0	E4_02_3_1_RFP_001.tif	285
1	E4_02_3_2_RFP_001.tif	286
0	E4_02_3_3_RFP_001.tif	287
0	E4_02_3_4_RFP_001.tif	288
183	E5_02_2_1_TagBFP_001.tif	289
186	E5_02_2_2_TagBFP_001.tif	290
296	E5_02_2_3_TagBFP_001.tif	291
257	E5_02_2_4_TagBFP_001.tif	292
0	E5_02_3_1_RFP_001.tif	293
2	E5_02_3_2_RFP_001.tif	294
0	E5_02_3_3_RFP_001.tif	295
2	E5_02_3_4_RFP_001.tif	296
190	E6_02_2_1_TagBFP_001.tif	297
148	E6_02_2_2_TagBFP_001.tif	298
170	E6_02_2_3_TagBFP_001.tif	299
169	E6_02_2_4_TagBFP_001.tif	300
1	E6_02_3_1_RFP_001.tif	301
1	E6_02_3_2_RFP_001.tif	302
1	E6_02_3_3_RFP_001.tif	303
6	E6_02_3_4_RFP_001.tif	304
124	E7_02_2_1_TagBFP_001.tif	305
150	E7_02_2_2_TagBFP_001.tif	306
81	E7_02_2_3_TagBFP_001.tif	307
116	E7_02_2_4_TagBFP_001.tif	308
1	E7_02_3_1_RFP_001.tif	309
0	E7_02_3_2_RFP_001.tif	310
3	E7_02_3_3_RFP_001.tif	311
6	E7_02_3_4_RFP_001.tif	312
104	E8_02_2_1_TagBFP_001.tif	313
108	E8_02_2_2_TagBFP_001.tif	314
79	E8_02_2_3_TagBFP_001.tif	315
171	E8_02_2_4_TagBFP_001.tif	316
1	E8_02_3_1_RFP_001.tif	317
4	E8_02_3_2_RFP_001.tif	318
4	E8_02_3_3_RFP_001.tif	319
2	E8_02_3_4_RFP_001.tif	320
281	F1_02_2_1_TagBFP_001.tif	321
351	F1_02_2_2_TagBFP_001.tif	322
340	F1_02_2_3_TagBFP_001.tif	323
330	F1_02_2_4_TagBFP_001.tif	324
0	F1_02_3_1_RFP_001.tif	325
1	F1_02_3_2_RFP_001.tif	326
2	F1_02_3_3_RFP_001.tif	327
2	F1_02_3_4_RFP_001.tif	328
295	F2_02_2_1_TagBFP_001.tif	329
318	F2_02_2_2_TagBFP_001.tif	330
331	F2_02_2_3_TagBFP_001.tif	331
348	F2_02_2_4_TagBFP_001.tif	332
3	F2_02_3_1_RFP_001.tif	333
0	F2_02_3_2_RFP_001.tif	334
1	F2_02_3_3_RFP_001.tif	335
2	F2_02_3_4_RFP_001.tif	336
319	F3_02_2_1_TagBFP_001.tif	337
304	F3_02_2_2_TagBFP_001.tif	338
354	F3_02_2_3_TagBFP_001.tif	339
337	F3_02_2_4_TagBFP_001.tif	340
1	F3_02_3_1_RFP_001.tif	341
0	F3_02_3_2_RFP_001.tif	342
1	F3_02_3_3_RFP_001.tif	343
1	F3_02_3_4_RFP_001.tif	344
278	F4_02_2_1_TagBFP_001.tif	345
449	F4_02_2_2_TagBFP_001.tif	346
286	F4_02_2_3_TagBFP_001.tif	347
374	F4_02_2_4_TagBFP_001.tif	348
1	F4_02_3_1_RFP_001.tif	349
2	F4_02_3_2_RFP_001.tif	350
0	F4_02_3_3_RFP_001.tif	351
2	F4_02_3_4_RFP_001.tif	352
332	F5_02_2_1_TagBFP_001.tif	353
319	F5_02_2_2_TagBFP_001.tif	354
319	F5_02_2_3_TagBFP_001.tif	355
302	F5_02_2_4_TagBFP_001.tif	356
0	F5_02_3_1_RFP_001.tif	357
0	F5_02_3_2_RFP_001.tif	358
0	F5_02_3_3_RFP_001.tif	359
0	F5_02_3_4_RFP_001.tif	360
323	F6_02_2_1_TagBFP_001.tif	361
256	F6_02_2_2_TagBFP_001.tif	362
269	F6_02_2_3_TagBFP_001.tif	363
245	F6_02_2_4_TagBFP_001.tif	364
0	F6_02_3_1_RFP_001.tif	365
0	F6_02_3_2_RFP_001.tif	366
0	F6_02_3_3_RFP_001.tif	367
0	F6_02_3_4_RFP_001.tif	368
90	F7_02_2_1_TagBFP_001.tif	369
180	F7_02_2_2_TagBFP_001.tif	370
105	F7_02_2_3_TagBFP_001.tif	371
341	F7_02_2_4_TagBFP_001.tif	372
0	F7_02_3_1_RFP_001.tif	373
0	F7_02_3_2_RFP_001.tif	374
0	F7_02_3_3_RFP_001.tif	375
0	F7_02_3_4_RFP_001.tif	376
130	F8_02_2_1_TagBFP_001.tif	377
152	F8_02_2_2_TagBFP_001.tif	378
130	F8_02_2_3_TagBFP_001.tif	379
209	F8_02_2_4_TagBFP_001.tif	380
4	F8_02_3_1_RFP_001.tif	381
8	F8_02_3_2_RFP_001.tif	382
4	F8_02_3_3_RFP_001.tif	383
10	F8_02_3_4_RFP_001.tif	384
438	G1_02_2_1_TagBFP_001.tif	385
387	G1_02_2_2_TagBFP_001.tif	386
522	G1_02_2_3_TagBFP_001.tif	387
407	G1_02_2_4_TagBFP_001.tif	388
4	G1_02_3_1_RFP_001.tif	389
2	G1_02_3_2_RFP_001.tif	390
3	G1_02_3_3_RFP_001.tif	391
2	G1_02_3_4_RFP_001.tif	392
364	G2_02_2_1_TagBFP_001.tif	393
341	G2_02_2_2_TagBFP_001.tif	394
427	G2_02_2_3_TagBFP_001.tif	395
386	G2_02_2_4_TagBFP_001.tif	396
1	G2_02_3_1_RFP_001.tif	397
3	G2_02_3_2_RFP_001.tif	398
0	G2_02_3_3_RFP_001.tif	399
3	G2_02_3_4_RFP_001.tif	400
384	G3_02_2_1_TagBFP_001.tif	401
402	G3_02_2_2_TagBFP_001.tif	402
453	G3_02_2_3_TagBFP_001.tif	403
303	G3_02_2_4_TagBFP_001.tif	404
0	G3_02_3_1_RFP_001.tif	405
0	G3_02_3_2_RFP_001.tif	406
1	G3_02_3_3_RFP_001.tif	407
1	G3_02_3_4_RFP_001.tif	408
433	G4_02_2_1_TagBFP_001.tif	409
400	G4_02_2_2_TagBFP_001.tif	410
407	G4_02_2_3_TagBFP_001.tif	411
395	G4_02_2_4_TagBFP_001.tif	412
0	G4_02_3_1_RFP_001.tif	413
0	G4_02_3_2_RFP_001.tif	414
0	G4_02_3_3_RFP_001.tif	415
0	G4_02_3_4_RFP_001.tif	416
332	G5_02_2_1_TagBFP_001.tif	417
322	G5_02_2_2_TagBFP_001.tif	418
340	G5_02_2_3_TagBFP_001.tif	419
435	G5_02_2_4_TagBFP_001.tif	420
1	G5_02_3_1_RFP_001.tif	421
5	G5_02_3_2_RFP_001.tif	422
3	G5_02_3_3_RFP_001.tif	423
2	G5_02_3_4_RFP_001.tif	424
213	G6_02_2_1_TagBFP_001.tif	425
246	G6_02_2_2_TagBFP_001.tif	426
237	G6_02_2_3_TagBFP_001.tif	427
295	G6_02_2_4_TagBFP_001.tif	428
1	G6_02_3_1_RFP_001.tif	429
3	G6_02_3_2_RFP_001.tif	430
3	G6_02_3_3_RFP_001.tif	431
7	G6_02_3_4_RFP_001.tif	432
47	G7_02_2_1_TagBFP_001.tif	433
144	G7_02_2_2_TagBFP_001.tif	434
191	G7_02_2_3_TagBFP_001.tif	435
214	G7_02_2_4_TagBFP_001.tif	436
6	G7_02_3_1_RFP_001.tif	437
5	G7_02_3_2_RFP_001.tif	438
0	G7_02_3_3_RFP_001.tif	439
8	G7_02_3_4_RFP_001.tif	440
67	G8_02_2_1_TagBFP_001.tif	441
156	G8_02_2_2_TagBFP_001.tif	442
120	G8_02_2_3_TagBFP_001.tif	443
143	G8_02_2_4_TagBFP_001.tif	444
7	G8_02_3_1_RFP_001.tif	445
13	G8_02_3_2_RFP_001.tif	446
6	G8_02_3_3_RFP_001.tif	447
14	G8_02_3_4_RFP_001.tif	448
401	H1_02_2_1_TagBFP_001.tif	449
352	H1_02_2_2_TagBFP_001.tif	450
411	H1_02_2_3_TagBFP_001.tif	451
403	H1_02_2_4_TagBFP_001.tif	452
2	H1_02_3_1_RFP_001.tif	453
3	H1_02_3_2_RFP_001.tif	454
1	H1_02_3_3_RFP_001.tif	455
4	H1_02_3_4_RFP_001.tif	456
441	H2_02_2_1_TagBFP_001.tif	457
433	H2_02_2_2_TagBFP_001.tif	458
409	H2_02_2_3_TagBFP_001.tif	459
394	H2_02_2_4_TagBFP_001.tif	460
3	H2_02_3_1_RFP_001.tif	461
2	H2_02_3_2_RFP_001.tif	462
3	H2_02_3_3_RFP_001.tif	463
0	H2_02_3_4_RFP_001.tif	464
486	H3_02_2_1_TagBFP_001.tif	465
403	H3_02_2_2_TagBFP_001.tif	466
413	H3_02_2_3_TagBFP_001.tif	467
405	H3_02_2_4_TagBFP_001.tif	468
0	H3_02_3_1_RFP_001.tif	469
2	H3_02_3_2_RFP_001.tif	470
2	H3_02_3_3_RFP_001.tif	471
1	H3_02_3_4_RFP_001.tif	472
483	H4_02_2_1_TagBFP_001.tif	473
360	H4_02_2_2_TagBFP_001.tif	474
469	H4_02_2_3_TagBFP_001.tif	475
527	H4_02_2_4_TagBFP_001.tif	476
3	H4_02_3_1_RFP_001.tif	477
3	H4_02_3_2_RFP_001.tif	478
6	H4_02_3_3_RFP_001.tif	479
1	H4_02_3_4_RFP_001.tif	480
338	H5_02_2_1_TagBFP_001.tif	481
287	H5_02_2_2_TagBFP_001.tif	482
327	H5_02_2_3_TagBFP_001.tif	483
296	H5_02_2_4_TagBFP_001.tif	484
2	H5_02_3_1_RFP_001.tif	485
3	H5_02_3_2_RFP_001.tif	486
6	H5_02_3_3_RFP_001.tif	487
9	H5_02_3_4_RFP_001.tif	488
265	H6_02_2_1_TagBFP_001.tif	489
385	H6_02_2_2_TagBFP_001.tif	490
201	H6_02_2_3_TagBFP_001.tif	491
344	H6_02_2_4_TagBFP_001.tif	492
3	H6_02_3_1_RFP_001.tif	493
9	H6_02_3_2_RFP_001.tif	494
3	H6_02_3_3_RFP_001.tif	495
10	H6_02_3_4_RFP_001.tif	496
165	H7_02_2_1_TagBFP_001.tif	497
220	H7_02_2_2_TagBFP_001.tif	498
144	H7_02_2_3_TagBFP_001.tif	499
200	H7_02_2_4_TagBFP_001.tif	500
6	H7_02_3_1_RFP_001.tif	501
12	H7_02_3_2_RFP_001.tif	502
2	H7_02_3_3_RFP_001.tif	503
8	H7_02_3_4_RFP_001.tif	504
51	H8_02_2_1_TagBFP_001.tif	505
96	H8_02_2_2_TagBFP_001.tif	506
112	H8_02_2_3_TagBFP_001.tif	507
70	H8_02_2_4_TagBFP_001.tif	508
9	H8_02_3_1_RFP_001.tif	509
14	H8_02_3_2_RFP_001.tif	510
6	H8_02_3_3_RFP_001.tif	511
11	H8_02_3_4_RFP_001.tif	512
