# Supplementary material for: Predicting anti-cancer drug combination responses with a temporal cell state network model
Source: PLoS Comput Biol. 2023 May 1;19(5):e1011082. doi: 10.1371/journal.pcbi.1011082 (PMC10174488; doi:10.1371/journal.pcbi.1011082)
Supplement: S1 Code — (ZIP) [file pcbi.1011082.s001.zip › U87_Image_abem_TAK_bio2.csv]

Count_IdentifyPrimaryObjects	FileName_DNA	ImageNumber
83	A1_02_2_1_TagBFP_001.tif	1
20	A1_02_2_2_TagBFP_001.tif	2
34	A1_02_2_3_TagBFP_001.tif	3
36	A1_02_2_4_TagBFP_001.tif	4
1	A1_02_3_1_RFP_001.tif	5
5	A1_02_3_2_RFP_001.tif	6
7	A1_02_3_3_RFP_001.tif	7
8	A1_02_3_4_RFP_001.tif	8
76	A2_02_2_1_TagBFP_001.tif	9
37	A2_02_2_2_TagBFP_001.tif	10
46	A2_02_2_3_TagBFP_001.tif	11
40	A2_02_2_4_TagBFP_001.tif	12
0	A2_02_3_1_RFP_001.tif	13
4	A2_02_3_2_RFP_001.tif	14
4	A2_02_3_3_RFP_001.tif	15
3	A2_02_3_4_RFP_001.tif	16
54	A3_02_2_1_TagBFP_001.tif	17
48	A3_02_2_2_TagBFP_001.tif	18
31	A3_02_2_3_TagBFP_001.tif	19
40	A3_02_2_4_TagBFP_001.tif	20
1	A3_02_3_1_RFP_001.tif	21
7	A3_02_3_2_RFP_001.tif	22
1	A3_02_3_3_RFP_001.tif	23
0	A3_02_3_4_RFP_001.tif	24
26	A4_02_2_1_TagBFP_001.tif	25
37	A4_02_2_2_TagBFP_001.tif	26
17	A4_02_2_3_TagBFP_001.tif	27
36	A4_02_2_4_TagBFP_001.tif	28
2	A4_02_3_1_RFP_001.tif	29
8	A4_02_3_2_RFP_001.tif	30
2	A4_02_3_3_RFP_001.tif	31
3	A4_02_3_4_RFP_001.tif	32
27	A5_02_2_1_TagBFP_001.tif	33
17	A5_02_2_2_TagBFP_001.tif	34
11	A5_02_2_3_TagBFP_001.tif	35
28	A5_02_2_4_TagBFP_001.tif	36
3	A5_02_3_1_RFP_001.tif	37
7	A5_02_3_2_RFP_001.tif	38
2	A5_02_3_3_RFP_001.tif	39
10	A5_02_3_4_RFP_001.tif	40
20	A6_02_2_1_TagBFP_001.tif	41
33	A6_02_2_2_TagBFP_001.tif	42
16	A6_02_2_3_TagBFP_001.tif	43
38	A6_02_2_4_TagBFP_001.tif	44
0	A6_02_3_1_RFP_001.tif	45
6	A6_02_3_2_RFP_001.tif	46
1	A6_02_3_3_RFP_001.tif	47
6	A6_02_3_4_RFP_001.tif	48
31	A7_02_2_1_TagBFP_001.tif	49
38	A7_02_2_2_TagBFP_001.tif	50
16	A7_02_2_3_TagBFP_001.tif	51
24	A7_02_2_4_TagBFP_001.tif	52
2	A7_02_3_1_RFP_001.tif	53
5	A7_02_3_2_RFP_001.tif	54
3	A7_02_3_3_RFP_001.tif	55
4	A7_02_3_4_RFP_001.tif	56
14	A8_02_2_1_TagBFP_001.tif	57
44	A8_02_2_2_TagBFP_001.tif	58
11	A8_02_2_3_TagBFP_001.tif	59
19	A8_02_2_4_TagBFP_001.tif	60
4	A8_02_3_1_RFP_001.tif	61
10	A8_02_3_2_RFP_001.tif	62
6	A8_02_3_3_RFP_001.tif	63
9	A8_02_3_4_RFP_001.tif	64
118	B1_02_2_1_TagBFP_001.tif	65
64	B1_02_2_2_TagBFP_001.tif	66
43	B1_02_2_3_TagBFP_001.tif	67
67	B1_02_2_4_TagBFP_001.tif	68
0	B1_02_3_1_RFP_001.tif	69
1	B1_02_3_2_RFP_001.tif	70
0	B1_02_3_3_RFP_001.tif	71
1	B1_02_3_4_RFP_001.tif	72
107	B2_02_2_1_TagBFP_001.tif	73
95	B2_02_2_2_TagBFP_001.tif	74
65	B2_02_2_3_TagBFP_001.tif	75
79	B2_02_2_4_TagBFP_001.tif	76
0	B2_02_3_1_RFP_001.tif	77
0	B2_02_3_2_RFP_001.tif	78
0	B2_02_3_3_RFP_001.tif	79
1	B2_02_3_4_RFP_001.tif	80
78	B3_02_2_1_TagBFP_001.tif	81
95	B3_02_2_2_TagBFP_001.tif	82
71	B3_02_2_3_TagBFP_001.tif	83
89	B3_02_2_4_TagBFP_001.tif	84
0	B3_02_3_1_RFP_001.tif	85
2	B3_02_3_2_RFP_001.tif	86
1	B3_02_3_3_RFP_001.tif	87
0	B3_02_3_4_RFP_001.tif	88
88	B4_02_2_1_TagBFP_001.tif	89
78	B4_02_2_2_TagBFP_001.tif	90
69	B4_02_2_3_TagBFP_001.tif	91
77	B4_02_2_4_TagBFP_001.tif	92
0	B4_02_3_1_RFP_001.tif	93
0	B4_02_3_2_RFP_001.tif	94
0	B4_02_3_3_RFP_001.tif	95
2	B4_02_3_4_RFP_001.tif	96
76	B5_02_2_1_TagBFP_001.tif	97
74	B5_02_2_2_TagBFP_001.tif	98
55	B5_02_2_3_TagBFP_001.tif	99
60	B5_02_2_4_TagBFP_001.tif	100
1	B5_02_3_1_RFP_001.tif	101
1	B5_02_3_2_RFP_001.tif	102
0	B5_02_3_3_RFP_001.tif	103
0	B5_02_3_4_RFP_001.tif	104
48	B6_02_2_1_TagBFP_001.tif	105
102	B6_02_2_2_TagBFP_001.tif	106
50	B6_02_2_3_TagBFP_001.tif	107
78	B6_02_2_4_TagBFP_001.tif	108
0	B6_02_3_1_RFP_001.tif	109
3	B6_02_3_2_RFP_001.tif	110
0	B6_02_3_3_RFP_001.tif	111
2	B6_02_3_4_RFP_001.tif	112
60	B7_02_2_1_TagBFP_001.tif	113
94	B7_02_2_2_TagBFP_001.tif	114
41	B7_02_2_3_TagBFP_001.tif	115
85	B7_02_2_4_TagBFP_001.tif	116
1	B7_02_3_1_RFP_001.tif	117
2	B7_02_3_2_RFP_001.tif	118
2	B7_02_3_3_RFP_001.tif	119
3	B7_02_3_4_RFP_001.tif	120
60	B8_02_2_1_TagBFP_001.tif	121
79	B8_02_2_2_TagBFP_001.tif	122
45	B8_02_2_3_TagBFP_001.tif	123
86	B8_02_2_4_TagBFP_001.tif	124
3	B8_02_3_1_RFP_001.tif	125
4	B8_02_3_2_RFP_001.tif	126
2	B8_02_3_3_RFP_001.tif	127
7	B8_02_3_4_RFP_001.tif	128
80	C1_02_2_1_TagBFP_001.tif	129
72	C1_02_2_2_TagBFP_001.tif	130
87	C1_02_2_3_TagBFP_001.tif	131
86	C1_02_2_4_TagBFP_001.tif	132
0	C1_02_3_1_RFP_001.tif	133
0	C1_02_3_2_RFP_001.tif	134
1	C1_02_3_3_RFP_001.tif	135
0	C1_02_3_4_RFP_001.tif	136
104	C2_02_2_1_TagBFP_001.tif	137
94	C2_02_2_2_TagBFP_001.tif	138
104	C2_02_2_3_TagBFP_001.tif	139
68	C2_02_2_4_TagBFP_001.tif	140
2	C2_02_3_1_RFP_001.tif	141
1	C2_02_3_2_RFP_001.tif	142
1	C2_02_3_3_RFP_001.tif	143
0	C2_02_3_4_RFP_001.tif	144
76	C3_02_2_1_TagBFP_001.tif	145
86	C3_02_2_2_TagBFP_001.tif	146
99	C3_02_2_3_TagBFP_001.tif	147
81	C3_02_2_4_TagBFP_001.tif	148
0	C3_02_3_1_RFP_001.tif	149
1	C3_02_3_2_RFP_001.tif	150
1	C3_02_3_3_RFP_001.tif	151
0	C3_02_3_4_RFP_001.tif	152
77	C4_02_2_1_TagBFP_001.tif	153
84	C4_02_2_2_TagBFP_001.tif	154
87	C4_02_2_3_TagBFP_001.tif	155
74	C4_02_2_4_TagBFP_001.tif	156
0	C4_02_3_1_RFP_001.tif	157
0	C4_02_3_2_RFP_001.tif	158
0	C4_02_3_3_RFP_001.tif	159
0	C4_02_3_4_RFP_001.tif	160
77	C5_02_2_1_TagBFP_001.tif	161
89	C5_02_2_2_TagBFP_001.tif	162
70	C5_02_2_3_TagBFP_001.tif	163
83	C5_02_2_4_TagBFP_001.tif	164
0	C5_02_3_1_RFP_001.tif	165
1	C5_02_3_2_RFP_001.tif	166
2	C5_02_3_3_RFP_001.tif	167
1	C5_02_3_4_RFP_001.tif	168
62	C6_02_2_1_TagBFP_001.tif	169
98	C6_02_2_2_TagBFP_001.tif	170
87	C6_02_2_3_TagBFP_001.tif	171
94	C6_02_2_4_TagBFP_001.tif	172
1	C6_02_3_1_RFP_001.tif	173
0	C6_02_3_2_RFP_001.tif	174
0	C6_02_3_3_RFP_001.tif	175
2	C6_02_3_4_RFP_001.tif	176
58	C7_02_2_1_TagBFP_001.tif	177
77	C7_02_2_2_TagBFP_001.tif	178
67	C7_02_2_3_TagBFP_001.tif	179
75	C7_02_2_4_TagBFP_001.tif	180
0	C7_02_3_1_RFP_001.tif	181
2	C7_02_3_2_RFP_001.tif	182
1	C7_02_3_3_RFP_001.tif	183
3	C7_02_3_4_RFP_001.tif	184
41	C8_02_2_1_TagBFP_001.tif	185
83	C8_02_2_2_TagBFP_001.tif	186
50	C8_02_2_3_TagBFP_001.tif	187
77	C8_02_2_4_TagBFP_001.tif	188
0	C8_02_3_1_RFP_001.tif	189
8	C8_02_3_2_RFP_001.tif	190
2	C8_02_3_3_RFP_001.tif	191
6	C8_02_3_4_RFP_001.tif	192
130	D1_02_2_1_TagBFP_001.tif	193
102	D1_02_2_2_TagBFP_001.tif	194
107	D1_02_2_3_TagBFP_001.tif	195
93	D1_02_2_4_TagBFP_001.tif	196
0	D1_02_3_1_RFP_001.tif	197
1	D1_02_3_2_RFP_001.tif	198
1	D1_02_3_3_RFP_001.tif	199
0	D1_02_3_4_RFP_001.tif	200
124	D2_02_2_1_TagBFP_001.tif	201
100	D2_02_2_2_TagBFP_001.tif	202
120	D2_02_2_3_TagBFP_001.tif	203
132	D2_02_2_4_TagBFP_001.tif	204
0	D2_02_3_1_RFP_001.tif	205
2	D2_02_3_2_RFP_001.tif	206
1	D2_02_3_3_RFP_001.tif	207
0	D2_02_3_4_RFP_001.tif	208
99	D3_02_2_1_TagBFP_001.tif	209
148	D3_02_2_2_TagBFP_001.tif	210
125	D3_02_2_3_TagBFP_001.tif	211
124	D3_02_2_4_TagBFP_001.tif	212
0	D3_02_3_1_RFP_001.tif	213
1	D3_02_3_2_RFP_001.tif	214
0	D3_02_3_3_RFP_001.tif	215
1	D3_02_3_4_RFP_001.tif	216
77	D4_02_2_1_TagBFP_001.tif	217
109	D4_02_2_2_TagBFP_001.tif	218
105	D4_02_2_3_TagBFP_001.tif	219
98	D4_02_2_4_TagBFP_001.tif	220
0	D4_02_3_1_RFP_001.tif	221
2	D4_02_3_2_RFP_001.tif	222
2	D4_02_3_3_RFP_001.tif	223
1	D4_02_3_4_RFP_001.tif	224
90	D5_02_2_1_TagBFP_001.tif	225
112	D5_02_2_2_TagBFP_001.tif	226
101	D5_02_2_3_TagBFP_001.tif	227
98	D5_02_2_4_TagBFP_001.tif	228
1	D5_02_3_1_RFP_001.tif	229
1	D5_02_3_2_RFP_001.tif	230
0	D5_02_3_3_RFP_001.tif	231
3	D5_02_3_4_RFP_001.tif	232
98	D6_02_2_1_TagBFP_001.tif	233
116	D6_02_2_2_TagBFP_001.tif	234
109	D6_02_2_3_TagBFP_001.tif	235
128	D6_02_2_4_TagBFP_001.tif	236
0	D6_02_3_1_RFP_001.tif	237
1	D6_02_3_2_RFP_001.tif	238
1	D6_02_3_3_RFP_001.tif	239
1	D6_02_3_4_RFP_001.tif	240
112	D7_02_2_1_TagBFP_001.tif	241
91	D7_02_2_2_TagBFP_001.tif	242
98	D7_02_2_3_TagBFP_001.tif	243
85	D7_02_2_4_TagBFP_001.tif	244
1	D7_02_3_1_RFP_001.tif	245
1	D7_02_3_2_RFP_001.tif	246
0	D7_02_3_3_RFP_001.tif	247
0	D7_02_3_4_RFP_001.tif	248
36	D8_02_2_1_TagBFP_001.tif	249
104	D8_02_2_2_TagBFP_001.tif	250
60	D8_02_2_3_TagBFP_001.tif	251
94	D8_02_2_4_TagBFP_001.tif	252
0	D8_02_3_1_RFP_001.tif	253
9	D8_02_3_2_RFP_001.tif	254
2	D8_02_3_3_RFP_001.tif	255
0	D8_02_3_4_RFP_001.tif	256
247	E1_02_2_1_TagBFP_001.tif	257
172	E1_02_2_2_TagBFP_001.tif	258
218	E1_02_2_3_TagBFP_001.tif	259
155	E1_02_2_4_TagBFP_001.tif	260
0	E1_02_3_1_RFP_001.tif	261
0	E1_02_3_2_RFP_001.tif	262
1	E1_02_3_3_RFP_001.tif	263
0	E1_02_3_4_RFP_001.tif	264
287	E2_02_2_1_TagBFP_001.tif	265
167	E2_02_2_2_TagBFP_001.tif	266
195	E2_02_2_3_TagBFP_001.tif	267
150	E2_02_2_4_TagBFP_001.tif	268
0	E2_02_3_1_RFP_001.tif	269
1	E2_02_3_2_RFP_001.tif	270
1	E2_02_3_3_RFP_001.tif	271
1	E2_02_3_4_RFP_001.tif	272
270	E3_02_2_1_TagBFP_001.tif	273
189	E3_02_2_2_TagBFP_001.tif	274
171	E3_02_2_3_TagBFP_001.tif	275
226	E3_02_2_4_TagBFP_001.tif	276
0	E3_02_3_1_RFP_001.tif	277
0	E3_02_3_2_RFP_001.tif	278
1	E3_02_3_3_RFP_001.tif	279
0	E3_02_3_4_RFP_001.tif	280
196	E4_02_2_1_TagBFP_001.tif	281
169	E4_02_2_2_TagBFP_001.tif	282
199	E4_02_2_3_TagBFP_001.tif	283
200	E4_02_2_4_TagBFP_001.tif	284
0	E4_02_3_1_RFP_001.tif	285
0	E4_02_3_2_RFP_001.tif	286
1	E4_02_3_3_RFP_001.tif	287
1	E4_02_3_4_RFP_001.tif	288
247	E5_02_2_1_TagBFP_001.tif	289
134	E5_02_2_2_TagBFP_001.tif	290
151	E5_02_2_3_TagBFP_001.tif	291
169	E5_02_2_4_TagBFP_001.tif	292
0	E5_02_3_1_RFP_001.tif	293
1	E5_02_3_2_RFP_001.tif	294
1	E5_02_3_3_RFP_001.tif	295
0	E5_02_3_4_RFP_001.tif	296
167	E6_02_2_1_TagBFP_001.tif	297
150	E6_02_2_2_TagBFP_001.tif	298
90	E6_02_2_3_TagBFP_001.tif	299
147	E6_02_2_4_TagBFP_001.tif	300
0	E6_02_3_1_RFP_001.tif	301
2	E6_02_3_2_RFP_001.tif	302
0	E6_02_3_3_RFP_001.tif	303
3	E6_02_3_4_RFP_001.tif	304
83	E7_02_2_1_TagBFP_001.tif	305
158	E7_02_2_2_TagBFP_001.tif	306
86	E7_02_2_3_TagBFP_001.tif	307
179	E7_02_2_4_TagBFP_001.tif	308
0	E7_02_3_1_RFP_001.tif	309
5	E7_02_3_2_RFP_001.tif	310
1	E7_02_3_3_RFP_001.tif	311
4	E7_02_3_4_RFP_001.tif	312
38	E8_02_2_1_TagBFP_001.tif	313
150	E8_02_2_2_TagBFP_001.tif	314
61	E8_02_2_3_TagBFP_001.tif	315
99	E8_02_2_4_TagBFP_001.tif	316
0	E8_02_3_1_RFP_001.tif	317
8	E8_02_3_2_RFP_001.tif	318
2	E8_02_3_3_RFP_001.tif	319
6	E8_02_3_4_RFP_001.tif	320
314	F1_02_2_1_TagBFP_001.tif	321
222	F1_02_2_2_TagBFP_001.tif	322
356	F1_02_2_3_TagBFP_001.tif	323
202	F1_02_2_4_TagBFP_001.tif	324
3	F1_02_3_1_RFP_001.tif	325
0	F1_02_3_2_RFP_001.tif	326
1	F1_02_3_3_RFP_001.tif	327
0	F1_02_3_4_RFP_001.tif	328
258	F2_02_2_1_TagBFP_001.tif	329
240	F2_02_2_2_TagBFP_001.tif	330
180	F2_02_2_3_TagBFP_001.tif	331
173	F2_02_2_4_TagBFP_001.tif	332
2	F2_02_3_1_RFP_001.tif	333
0	F2_02_3_2_RFP_001.tif	334
1	F2_02_3_3_RFP_001.tif	335
0	F2_02_3_4_RFP_001.tif	336
262	F3_02_2_1_TagBFP_001.tif	337
267	F3_02_2_2_TagBFP_001.tif	338
314	F3_02_2_3_TagBFP_001.tif	339
267	F3_02_2_4_TagBFP_001.tif	340
1	F3_02_3_1_RFP_001.tif	341
0	F3_02_3_2_RFP_001.tif	342
3	F3_02_3_3_RFP_001.tif	343
1	F3_02_3_4_RFP_001.tif	344
283	F4_02_2_1_TagBFP_001.tif	345
273	F4_02_2_2_TagBFP_001.tif	346
307	F4_02_2_3_TagBFP_001.tif	347
266	F4_02_2_4_TagBFP_001.tif	348
0	F4_02_3_1_RFP_001.tif	349
2	F4_02_3_2_RFP_001.tif	350
0	F4_02_3_3_RFP_001.tif	351
3	F4_02_3_4_RFP_001.tif	352
265	F5_02_2_1_TagBFP_001.tif	353
210	F5_02_2_2_TagBFP_001.tif	354
359	F5_02_2_3_TagBFP_001.tif	355
282	F5_02_2_4_TagBFP_001.tif	356
0	F5_02_3_1_RFP_001.tif	357
1	F5_02_3_2_RFP_001.tif	358
1	F5_02_3_3_RFP_001.tif	359
2	F5_02_3_4_RFP_001.tif	360
96	F6_02_2_1_TagBFP_001.tif	361
142	F6_02_2_2_TagBFP_001.tif	362
173	F6_02_2_3_TagBFP_001.tif	363
196	F6_02_2_4_TagBFP_001.tif	364
1	F6_02_3_1_RFP_001.tif	365
0	F6_02_3_2_RFP_001.tif	366
0	F6_02_3_3_RFP_001.tif	367
1	F6_02_3_4_RFP_001.tif	368
108	F7_02_2_1_TagBFP_001.tif	369
137	F7_02_2_2_TagBFP_001.tif	370
104	F7_02_2_3_TagBFP_001.tif	371
106	F7_02_2_4_TagBFP_001.tif	372
1	F7_02_3_1_RFP_001.tif	373
3	F7_02_3_2_RFP_001.tif	374
1	F7_02_3_3_RFP_001.tif	375
5	F7_02_3_4_RFP_001.tif	376
53	F8_02_2_1_TagBFP_001.tif	377
104	F8_02_2_2_TagBFP_001.tif	378
54	F8_02_2_3_TagBFP_001.tif	379
76	F8_02_2_4_TagBFP_001.tif	380
5	F8_02_3_1_RFP_001.tif	381
8	F8_02_3_2_RFP_001.tif	382
1	F8_02_3_3_RFP_001.tif	383
5	F8_02_3_4_RFP_001.tif	384
387	G1_02_2_1_TagBFP_001.tif	385
259	G1_02_2_2_TagBFP_001.tif	386
294	G1_02_2_3_TagBFP_001.tif	387
277	G1_02_2_4_TagBFP_001.tif	388
3	G1_02_3_1_RFP_001.tif	389
0	G1_02_3_2_RFP_001.tif	390
2	G1_02_3_3_RFP_001.tif	391
0	G1_02_3_4_RFP_001.tif	392
376	G2_02_2_1_TagBFP_001.tif	393
276	G2_02_2_2_TagBFP_001.tif	394
313	G2_02_2_3_TagBFP_001.tif	395
275	G2_02_2_4_TagBFP_001.tif	396
8	G2_02_3_1_RFP_001.tif	397
0	G2_02_3_2_RFP_001.tif	398
0	G2_02_3_3_RFP_001.tif	399
0	G2_02_3_4_RFP_001.tif	400
292	G3_02_2_1_TagBFP_001.tif	401
354	G3_02_2_2_TagBFP_001.tif	402
353	G3_02_2_3_TagBFP_001.tif	403
301	G3_02_2_4_TagBFP_001.tif	404
2	G3_02_3_1_RFP_001.tif	405
2	G3_02_3_2_RFP_001.tif	406
0	G3_02_3_3_RFP_001.tif	407
8	G3_02_3_4_RFP_001.tif	408
299	G4_02_2_1_TagBFP_001.tif	409
236	G4_02_2_2_TagBFP_001.tif	410
356	G4_02_2_3_TagBFP_001.tif	411
341	G4_02_2_4_TagBFP_001.tif	412
0	G4_02_3_1_RFP_001.tif	413
1	G4_02_3_2_RFP_001.tif	414
3	G4_02_3_3_RFP_001.tif	415
2	G4_02_3_4_RFP_001.tif	416
245	G5_02_2_1_TagBFP_001.tif	417
298	G5_02_2_2_TagBFP_001.tif	418
318	G5_02_2_3_TagBFP_001.tif	419
296	G5_02_2_4_TagBFP_001.tif	420
1	G5_02_3_1_RFP_001.tif	421
0	G5_02_3_2_RFP_001.tif	422
2	G5_02_3_3_RFP_001.tif	423
4	G5_02_3_4_RFP_001.tif	424
97	G6_02_2_1_TagBFP_001.tif	425
143	G6_02_2_2_TagBFP_001.tif	426
256	G6_02_2_3_TagBFP_001.tif	427
174	G6_02_2_4_TagBFP_001.tif	428
0	G6_02_3_1_RFP_001.tif	429
3	G6_02_3_2_RFP_001.tif	430
2	G6_02_3_3_RFP_001.tif	431
0	G6_02_3_4_RFP_001.tif	432
123	G7_02_2_1_TagBFP_001.tif	433
122	G7_02_2_2_TagBFP_001.tif	434
105	G7_02_2_3_TagBFP_001.tif	435
102	G7_02_2_4_TagBFP_001.tif	436
2	G7_02_3_1_RFP_001.tif	437
1	G7_02_3_2_RFP_001.tif	438
0	G7_02_3_3_RFP_001.tif	439
5	G7_02_3_4_RFP_001.tif	440
54	G8_02_2_1_TagBFP_001.tif	441
122	G8_02_2_2_TagBFP_001.tif	442
63	G8_02_2_3_TagBFP_001.tif	443
77	G8_02_2_4_TagBFP_001.tif	444
3	G8_02_3_1_RFP_001.tif	445
10	G8_02_3_2_RFP_001.tif	446
8	G8_02_3_3_RFP_001.tif	447
7	G8_02_3_4_RFP_001.tif	448
335	H1_02_2_1_TagBFP_001.tif	449
317	H1_02_2_2_TagBFP_001.tif	450
438	H1_02_2_3_TagBFP_001.tif	451
212	H1_02_2_4_TagBFP_001.tif	452
1	H1_02_3_1_RFP_001.tif	453
2	H1_02_3_2_RFP_001.tif	454
9	H1_02_3_3_RFP_001.tif	455
0	H1_02_3_4_RFP_001.tif	456
280	H2_02_2_1_TagBFP_001.tif	457
249	H2_02_2_2_TagBFP_001.tif	458
453	H2_02_2_3_TagBFP_001.tif	459
246	H2_02_2_4_TagBFP_001.tif	460
1	H2_02_3_1_RFP_001.tif	461
0	H2_02_3_2_RFP_001.tif	462
2	H2_02_3_3_RFP_001.tif	463
3	H2_02_3_4_RFP_001.tif	464
315	H3_02_2_1_TagBFP_001.tif	465
327	H3_02_2_2_TagBFP_001.tif	466
353	H3_02_2_3_TagBFP_001.tif	467
319	H3_02_2_4_TagBFP_001.tif	468
1	H3_02_3_1_RFP_001.tif	469
2	H3_02_3_2_RFP_001.tif	470
5	H3_02_3_3_RFP_001.tif	471
1	H3_02_3_4_RFP_001.tif	472
167	H4_02_2_1_TagBFP_001.tif	473
256	H4_02_2_2_TagBFP_001.tif	474
401	H4_02_2_3_TagBFP_001.tif	475
375	H4_02_2_4_TagBFP_001.tif	476
1	H4_02_3_1_RFP_001.tif	477
0	H4_02_3_2_RFP_001.tif	478
5	H4_02_3_3_RFP_001.tif	479
2	H4_02_3_4_RFP_001.tif	480
286	H5_02_2_1_TagBFP_001.tif	481
319	H5_02_2_2_TagBFP_001.tif	482
355	H5_02_2_3_TagBFP_001.tif	483
302	H5_02_2_4_TagBFP_001.tif	484
0	H5_02_3_1_RFP_001.tif	485
3	H5_02_3_2_RFP_001.tif	486
1	H5_02_3_3_RFP_001.tif	487
5	H5_02_3_4_RFP_001.tif	488
193	H6_02_2_1_TagBFP_001.tif	489
209	H6_02_2_2_TagBFP_001.tif	490
260	H6_02_2_3_TagBFP_001.tif	491
289	H6_02_2_4_TagBFP_001.tif	492
2	H6_02_3_1_RFP_001.tif	493
4	H6_02_3_2_RFP_001.tif	494
6	H6_02_3_3_RFP_001.tif	495
5	H6_02_3_4_RFP_001.tif	496
88	H7_02_2_1_TagBFP_001.tif	497
131	H7_02_2_2_TagBFP_001.tif	498
162	H7_02_2_3_TagBFP_001.tif	499
203	H7_02_2_4_TagBFP_001.tif	500
4	H7_02_3_1_RFP_001.tif	501
8	H7_02_3_2_RFP_001.tif	502
5	H7_02_3_3_RFP_001.tif	503
15	H7_02_3_4_RFP_001.tif	504
39	H8_02_2_1_TagBFP_001.tif	505
83	H8_02_2_2_TagBFP_001.tif	506
44	H8_02_2_3_TagBFP_001.tif	507
111	H8_02_2_4_TagBFP_001.tif	508
3	H8_02_3_1_RFP_001.tif	509
14	H8_02_3_2_RFP_001.tif	510
5	H8_02_3_3_RFP_001.tif	511
10	H8_02_3_4_RFP_001.tif	512
