# Supplementary material for: Predicting anti-cancer drug combination responses with a temporal cell state network model
Source: PLoS Comput Biol. 2023 May 1;19(5):e1011082. doi: 10.1371/journal.pcbi.1011082 (PMC10174488; doi:10.1371/journal.pcbi.1011082)
Supplement: S1 Code — (ZIP) [file pcbi.1011082.s001.zip › U87_Image_abem_TAK_bio3.csv]

Count_IdentifyPrimaryObjects	FileName_DNA	ImageNumber
105	A1_02_2_1_TagBFP_001.tif	1
45	A1_02_2_2_TagBFP_001.tif	2
101	A1_02_2_3_TagBFP_001.tif	3
48	A1_02_2_4_TagBFP_001.tif	4
1	A1_02_3_1_RFP_001.tif	5
3	A1_02_3_2_RFP_001.tif	6
1	A1_02_3_3_RFP_001.tif	7
0	A1_02_3_4_RFP_001.tif	8
66	A2_02_2_1_TagBFP_001.tif	9
56	A2_02_2_2_TagBFP_001.tif	10
61	A2_02_2_3_TagBFP_001.tif	11
53	A2_02_2_4_TagBFP_001.tif	12
1	A2_02_3_1_RFP_001.tif	13
3	A2_02_3_2_RFP_001.tif	14
1	A2_02_3_3_RFP_001.tif	15
0	A2_02_3_4_RFP_001.tif	16
62	A3_02_2_1_TagBFP_001.tif	17
52	A3_02_2_2_TagBFP_001.tif	18
22	A3_02_2_3_TagBFP_001.tif	19
49	A3_02_2_4_TagBFP_001.tif	20
4	A3_02_3_1_RFP_001.tif	21
6	A3_02_3_2_RFP_001.tif	22
0	A3_02_3_3_RFP_001.tif	23
5	A3_02_3_4_RFP_001.tif	24
53	A4_02_2_1_TagBFP_001.tif	25
78	A4_02_2_2_TagBFP_001.tif	26
63	A4_02_2_3_TagBFP_001.tif	27
78	A4_02_2_4_TagBFP_001.tif	28
2	A4_02_3_1_RFP_001.tif	29
2	A4_02_3_2_RFP_001.tif	30
1	A4_02_3_3_RFP_001.tif	31
2	A4_02_3_4_RFP_001.tif	32
51	A5_02_2_1_TagBFP_001.tif	33
70	A5_02_2_2_TagBFP_001.tif	34
65	A5_02_2_3_TagBFP_001.tif	35
58	A5_02_2_4_TagBFP_001.tif	36
0	A5_02_3_1_RFP_001.tif	37
6	A5_02_3_2_RFP_001.tif	38
1	A5_02_3_3_RFP_001.tif	39
2	A5_02_3_4_RFP_001.tif	40
78	A6_02_2_1_TagBFP_001.tif	41
65	A6_02_2_2_TagBFP_001.tif	42
66	A6_02_2_3_TagBFP_001.tif	43
53	A6_02_2_4_TagBFP_001.tif	44
0	A6_02_3_1_RFP_001.tif	45
4	A6_02_3_2_RFP_001.tif	46
2	A6_02_3_3_RFP_001.tif	47
4	A6_02_3_4_RFP_001.tif	48
55	A7_02_2_1_TagBFP_001.tif	49
44	A7_02_2_2_TagBFP_001.tif	50
61	A7_02_2_3_TagBFP_001.tif	51
56	A7_02_2_4_TagBFP_001.tif	52
1	A7_02_3_1_RFP_001.tif	53
1	A7_02_3_2_RFP_001.tif	54
0	A7_02_3_3_RFP_001.tif	55
1	A7_02_3_4_RFP_001.tif	56
44	A8_02_2_1_TagBFP_001.tif	57
64	A8_02_2_2_TagBFP_001.tif	58
49	A8_02_2_3_TagBFP_001.tif	59
85	A8_02_2_4_TagBFP_001.tif	60
0	A8_02_3_1_RFP_001.tif	61
1	A8_02_3_2_RFP_001.tif	62
2	A8_02_3_3_RFP_001.tif	63
0	A8_02_3_4_RFP_001.tif	64
93	B1_02_2_1_TagBFP_001.tif	65
55	B1_02_2_2_TagBFP_001.tif	66
115	B1_02_2_3_TagBFP_001.tif	67
58	B1_02_2_4_TagBFP_001.tif	68
0	B1_02_3_1_RFP_001.tif	69
0	B1_02_3_2_RFP_001.tif	70
0	B1_02_3_3_RFP_001.tif	71
0	B1_02_3_4_RFP_001.tif	72
127	B2_02_2_1_TagBFP_001.tif	73
82	B2_02_2_2_TagBFP_001.tif	74
118	B2_02_2_3_TagBFP_001.tif	75
72	B2_02_2_4_TagBFP_001.tif	76
1	B2_02_3_1_RFP_001.tif	77
1	B2_02_3_2_RFP_001.tif	78
1	B2_02_3_3_RFP_001.tif	79
0	B2_02_3_4_RFP_001.tif	80
100	B3_02_2_1_TagBFP_001.tif	81
144	B3_02_2_2_TagBFP_001.tif	82
105	B3_02_2_3_TagBFP_001.tif	83
115	B3_02_2_4_TagBFP_001.tif	84
0	B3_02_3_1_RFP_001.tif	85
3	B3_02_3_2_RFP_001.tif	86
0	B3_02_3_3_RFP_001.tif	87
2	B3_02_3_4_RFP_001.tif	88
104	B4_02_2_1_TagBFP_001.tif	89
111	B4_02_2_2_TagBFP_001.tif	90
117	B4_02_2_3_TagBFP_001.tif	91
111	B4_02_2_4_TagBFP_001.tif	92
0	B4_02_3_1_RFP_001.tif	93
0	B4_02_3_2_RFP_001.tif	94
0	B4_02_3_3_RFP_001.tif	95
0	B4_02_3_4_RFP_001.tif	96
86	B5_02_2_1_TagBFP_001.tif	97
105	B5_02_2_2_TagBFP_001.tif	98
110	B5_02_2_3_TagBFP_001.tif	99
89	B5_02_2_4_TagBFP_001.tif	100
0	B5_02_3_1_RFP_001.tif	101
0	B5_02_3_2_RFP_001.tif	102
0	B5_02_3_3_RFP_001.tif	103
1	B5_02_3_4_RFP_001.tif	104
87	B6_02_2_1_TagBFP_001.tif	105
89	B6_02_2_2_TagBFP_001.tif	106
98	B6_02_2_3_TagBFP_001.tif	107
106	B6_02_2_4_TagBFP_001.tif	108
1	B6_02_3_1_RFP_001.tif	109
2	B6_02_3_2_RFP_001.tif	110
0	B6_02_3_3_RFP_001.tif	111
1	B6_02_3_4_RFP_001.tif	112
92	B7_02_2_1_TagBFP_001.tif	113
103	B7_02_2_2_TagBFP_001.tif	114
82	B7_02_2_3_TagBFP_001.tif	115
101	B7_02_2_4_TagBFP_001.tif	116
0	B7_02_3_1_RFP_001.tif	117
3	B7_02_3_2_RFP_001.tif	118
0	B7_02_3_3_RFP_001.tif	119
5	B7_02_3_4_RFP_001.tif	120
54	B8_02_2_1_TagBFP_001.tif	121
71	B8_02_2_2_TagBFP_001.tif	122
67	B8_02_2_3_TagBFP_001.tif	123
95	B8_02_2_4_TagBFP_001.tif	124
1	B8_02_3_1_RFP_001.tif	125
3	B8_02_3_2_RFP_001.tif	126
5	B8_02_3_3_RFP_001.tif	127
2	B8_02_3_4_RFP_001.tif	128
115	C1_02_2_1_TagBFP_001.tif	129
61	C1_02_2_2_TagBFP_001.tif	130
161	C1_02_2_3_TagBFP_001.tif	131
76	C1_02_2_4_TagBFP_001.tif	132
0	C1_02_3_1_RFP_001.tif	133
0	C1_02_3_2_RFP_001.tif	134
0	C1_02_3_3_RFP_001.tif	135
1	C1_02_3_4_RFP_001.tif	136
129	C2_02_2_1_TagBFP_001.tif	137
82	C2_02_2_2_TagBFP_001.tif	138
128	C2_02_2_3_TagBFP_001.tif	139
109	C2_02_2_4_TagBFP_001.tif	140
0	C2_02_3_1_RFP_001.tif	141
1	C2_02_3_2_RFP_001.tif	142
0	C2_02_3_3_RFP_001.tif	143
0	C2_02_3_4_RFP_001.tif	144
90	C3_02_2_1_TagBFP_001.tif	145
109	C3_02_2_2_TagBFP_001.tif	146
85	C3_02_2_3_TagBFP_001.tif	147
93	C3_02_2_4_TagBFP_001.tif	148
1	C3_02_3_1_RFP_001.tif	149
0	C3_02_3_2_RFP_001.tif	150
0	C3_02_3_3_RFP_001.tif	151
1	C3_02_3_4_RFP_001.tif	152
132	C4_02_2_1_TagBFP_001.tif	153
135	C4_02_2_2_TagBFP_001.tif	154
98	C4_02_2_3_TagBFP_001.tif	155
113	C4_02_2_4_TagBFP_001.tif	156
1	C4_02_3_1_RFP_001.tif	157
1	C4_02_3_2_RFP_001.tif	158
0	C4_02_3_3_RFP_001.tif	159
0	C4_02_3_4_RFP_001.tif	160
89	C5_02_2_1_TagBFP_001.tif	161
98	C5_02_2_2_TagBFP_001.tif	162
150	C5_02_2_3_TagBFP_001.tif	163
125	C5_02_2_4_TagBFP_001.tif	164
1	C5_02_3_1_RFP_001.tif	165
0	C5_02_3_2_RFP_001.tif	166
0	C5_02_3_3_RFP_001.tif	167
0	C5_02_3_4_RFP_001.tif	168
95	C6_02_2_1_TagBFP_001.tif	169
106	C6_02_2_2_TagBFP_001.tif	170
145	C6_02_2_3_TagBFP_001.tif	171
120	C6_02_2_4_TagBFP_001.tif	172
1	C6_02_3_1_RFP_001.tif	173
0	C6_02_3_2_RFP_001.tif	174
1	C6_02_3_3_RFP_001.tif	175
0	C6_02_3_4_RFP_001.tif	176
77	C7_02_2_1_TagBFP_001.tif	177
105	C7_02_2_2_TagBFP_001.tif	178
88	C7_02_2_3_TagBFP_001.tif	179
102	C7_02_2_4_TagBFP_001.tif	180
1	C7_02_3_1_RFP_001.tif	181
1	C7_02_3_2_RFP_001.tif	182
2	C7_02_3_3_RFP_001.tif	183
4	C7_02_3_4_RFP_001.tif	184
36	C8_02_2_1_TagBFP_001.tif	185
88	C8_02_2_2_TagBFP_001.tif	186
69	C8_02_2_3_TagBFP_001.tif	187
121	C8_02_2_4_TagBFP_001.tif	188
0	C8_02_3_1_RFP_001.tif	189
7	C8_02_3_2_RFP_001.tif	190
0	C8_02_3_3_RFP_001.tif	191
5	C8_02_3_4_RFP_001.tif	192
172	D1_02_2_1_TagBFP_001.tif	193
107	D1_02_2_2_TagBFP_001.tif	194
210	D1_02_2_3_TagBFP_001.tif	195
93	D1_02_2_4_TagBFP_001.tif	196
0	D1_02_3_1_RFP_001.tif	197
1	D1_02_3_2_RFP_001.tif	198
1	D1_02_3_3_RFP_001.tif	199
1	D1_02_3_4_RFP_001.tif	200
170	D2_02_2_1_TagBFP_001.tif	201
127	D2_02_2_2_TagBFP_001.tif	202
204	D2_02_2_3_TagBFP_001.tif	203
136	D2_02_2_4_TagBFP_001.tif	204
2	D2_02_3_1_RFP_001.tif	205
0	D2_02_3_2_RFP_001.tif	206
0	D2_02_3_3_RFP_001.tif	207
0	D2_02_3_4_RFP_001.tif	208
174	D3_02_2_1_TagBFP_001.tif	209
152	D3_02_2_2_TagBFP_001.tif	210
166	D3_02_2_3_TagBFP_001.tif	211
157	D3_02_2_4_TagBFP_001.tif	212
0	D3_02_3_1_RFP_001.tif	213
0	D3_02_3_2_RFP_001.tif	214
0	D3_02_3_3_RFP_001.tif	215
0	D3_02_3_4_RFP_001.tif	216
147	D4_02_2_1_TagBFP_001.tif	217
189	D4_02_2_2_TagBFP_001.tif	218
132	D4_02_2_3_TagBFP_001.tif	219
179	D4_02_2_4_TagBFP_001.tif	220
0	D4_02_3_1_RFP_001.tif	221
0	D4_02_3_2_RFP_001.tif	222
0	D4_02_3_3_RFP_001.tif	223
1	D4_02_3_4_RFP_001.tif	224
168	D5_02_2_1_TagBFP_001.tif	225
132	D5_02_2_2_TagBFP_001.tif	226
185	D5_02_2_3_TagBFP_001.tif	227
197	D5_02_2_4_TagBFP_001.tif	228
1	D5_02_3_1_RFP_001.tif	229
0	D5_02_3_2_RFP_001.tif	230
2	D5_02_3_3_RFP_001.tif	231
0	D5_02_3_4_RFP_001.tif	232
161	D6_02_2_1_TagBFP_001.tif	233
137	D6_02_2_2_TagBFP_001.tif	234
164	D6_02_2_3_TagBFP_001.tif	235
148	D6_02_2_4_TagBFP_001.tif	236
0	D6_02_3_1_RFP_001.tif	237
1	D6_02_3_2_RFP_001.tif	238
1	D6_02_3_3_RFP_001.tif	239
1	D6_02_3_4_RFP_001.tif	240
111	D7_02_2_1_TagBFP_001.tif	241
133	D7_02_2_2_TagBFP_001.tif	242
119	D7_02_2_3_TagBFP_001.tif	243
119	D7_02_2_4_TagBFP_001.tif	244
4	D7_02_3_1_RFP_001.tif	245
2	D7_02_3_2_RFP_001.tif	246
0	D7_02_3_3_RFP_001.tif	247
2	D7_02_3_4_RFP_001.tif	248
71	D8_02_2_1_TagBFP_001.tif	249
97	D8_02_2_2_TagBFP_001.tif	250
66	D8_02_2_3_TagBFP_001.tif	251
114	D8_02_2_4_TagBFP_001.tif	252
1	D8_02_3_1_RFP_001.tif	253
4	D8_02_3_2_RFP_001.tif	254
0	D8_02_3_3_RFP_001.tif	255
3	D8_02_3_4_RFP_001.tif	256
201	E1_02_2_1_TagBFP_001.tif	257
125	E1_02_2_2_TagBFP_001.tif	258
292	E1_02_2_3_TagBFP_001.tif	259
154	E1_02_2_4_TagBFP_001.tif	260
0	E1_02_3_1_RFP_001.tif	261
0	E1_02_3_2_RFP_001.tif	262
0	E1_02_3_3_RFP_001.tif	263
0	E1_02_3_4_RFP_001.tif	264
256	E2_02_2_1_TagBFP_001.tif	265
148	E2_02_2_2_TagBFP_001.tif	266
245	E2_02_2_3_TagBFP_001.tif	267
221	E2_02_2_4_TagBFP_001.tif	268
0	E2_02_3_1_RFP_001.tif	269
0	E2_02_3_2_RFP_001.tif	270
0	E2_02_3_3_RFP_001.tif	271
0	E2_02_3_4_RFP_001.tif	272
204	E3_02_2_1_TagBFP_001.tif	273
211	E3_02_2_2_TagBFP_001.tif	274
267	E3_02_2_3_TagBFP_001.tif	275
191	E3_02_2_4_TagBFP_001.tif	276
0	E3_02_3_1_RFP_001.tif	277
0	E3_02_3_2_RFP_001.tif	278
2	E3_02_3_3_RFP_001.tif	279
0	E3_02_3_4_RFP_001.tif	280
303	E4_02_2_1_TagBFP_001.tif	281
276	E4_02_2_2_TagBFP_001.tif	282
201	E4_02_2_3_TagBFP_001.tif	283
276	E4_02_2_4_TagBFP_001.tif	284
1	E4_02_3_1_RFP_001.tif	285
0	E4_02_3_2_RFP_001.tif	286
0	E4_02_3_3_RFP_001.tif	287
2	E4_02_3_4_RFP_001.tif	288
206	E5_02_2_1_TagBFP_001.tif	289
157	E5_02_2_2_TagBFP_001.tif	290
218	E5_02_2_3_TagBFP_001.tif	291
237	E5_02_2_4_TagBFP_001.tif	292
0	E5_02_3_1_RFP_001.tif	293
2	E5_02_3_2_RFP_001.tif	294
1	E5_02_3_3_RFP_001.tif	295
0	E5_02_3_4_RFP_001.tif	296
214	E6_02_2_1_TagBFP_001.tif	297
193	E6_02_2_2_TagBFP_001.tif	298
228	E6_02_2_3_TagBFP_001.tif	299
230	E6_02_2_4_TagBFP_001.tif	300
1	E6_02_3_1_RFP_001.tif	301
1	E6_02_3_2_RFP_001.tif	302
1	E6_02_3_3_RFP_001.tif	303
2	E6_02_3_4_RFP_001.tif	304
161	E7_02_2_1_TagBFP_001.tif	305
208	E7_02_2_2_TagBFP_001.tif	306
181	E7_02_2_3_TagBFP_001.tif	307
229	E7_02_2_4_TagBFP_001.tif	308
1	E7_02_3_1_RFP_001.tif	309
4	E7_02_3_2_RFP_001.tif	310
1	E7_02_3_3_RFP_001.tif	311
1	E7_02_3_4_RFP_001.tif	312
84	E8_02_2_1_TagBFP_001.tif	313
137	E8_02_2_2_TagBFP_001.tif	314
93	E8_02_2_3_TagBFP_001.tif	315
164	E8_02_2_4_TagBFP_001.tif	316
2	E8_02_3_1_RFP_001.tif	317
0	E8_02_3_2_RFP_001.tif	318
3	E8_02_3_3_RFP_001.tif	319
7	E8_02_3_4_RFP_001.tif	320
322	F1_02_2_1_TagBFP_001.tif	321
224	F1_02_2_2_TagBFP_001.tif	322
471	F1_02_2_3_TagBFP_001.tif	323
206	F1_02_2_4_TagBFP_001.tif	324
1	F1_02_3_1_RFP_001.tif	325
2	F1_02_3_2_RFP_001.tif	326
2	F1_02_3_3_RFP_001.tif	327
0	F1_02_3_4_RFP_001.tif	328
344	F2_02_2_1_TagBFP_001.tif	329
341	F2_02_2_2_TagBFP_001.tif	330
266	F2_02_2_3_TagBFP_001.tif	331
287	F2_02_2_4_TagBFP_001.tif	332
0	F2_02_3_1_RFP_001.tif	333
2	F2_02_3_2_RFP_001.tif	334
0	F2_02_3_3_RFP_001.tif	335
2	F2_02_3_4_RFP_001.tif	336
339	F3_02_2_1_TagBFP_001.tif	337
377	F3_02_2_2_TagBFP_001.tif	338
380	F3_02_2_3_TagBFP_001.tif	339
372	F3_02_2_4_TagBFP_001.tif	340
0	F3_02_3_1_RFP_001.tif	341
1	F3_02_3_2_RFP_001.tif	342
0	F3_02_3_3_RFP_001.tif	343
1	F3_02_3_4_RFP_001.tif	344
331	F4_02_2_1_TagBFP_001.tif	345
302	F4_02_2_2_TagBFP_001.tif	346
376	F4_02_2_3_TagBFP_001.tif	347
318	F4_02_2_4_TagBFP_001.tif	348
1	F4_02_3_1_RFP_001.tif	349
1	F4_02_3_2_RFP_001.tif	350
2	F4_02_3_3_RFP_001.tif	351
1	F4_02_3_4_RFP_001.tif	352
292	F5_02_2_1_TagBFP_001.tif	353
263	F5_02_2_2_TagBFP_001.tif	354
389	F5_02_2_3_TagBFP_001.tif	355
408	F5_02_2_4_TagBFP_001.tif	356
0	F5_02_3_1_RFP_001.tif	357
1	F5_02_3_2_RFP_001.tif	358
2	F5_02_3_3_RFP_001.tif	359
4	F5_02_3_4_RFP_001.tif	360
251	F6_02_2_1_TagBFP_001.tif	361
204	F6_02_2_2_TagBFP_001.tif	362
273	F6_02_2_3_TagBFP_001.tif	363
323	F6_02_2_4_TagBFP_001.tif	364
2	F6_02_3_1_RFP_001.tif	365
2	F6_02_3_2_RFP_001.tif	366
1	F6_02_3_3_RFP_001.tif	367
0	F6_02_3_4_RFP_001.tif	368
159	F7_02_2_1_TagBFP_001.tif	369
144	F7_02_2_2_TagBFP_001.tif	370
159	F7_02_2_3_TagBFP_001.tif	371
203	F7_02_2_4_TagBFP_001.tif	372
2	F7_02_3_1_RFP_001.tif	373
3	F7_02_3_2_RFP_001.tif	374
1	F7_02_3_3_RFP_001.tif	375
4	F7_02_3_4_RFP_001.tif	376
69	F8_02_2_1_TagBFP_001.tif	377
160	F8_02_2_2_TagBFP_001.tif	378
82	F8_02_2_3_TagBFP_001.tif	379
161	F8_02_2_4_TagBFP_001.tif	380
1	F8_02_3_1_RFP_001.tif	381
5	F8_02_3_2_RFP_001.tif	382
0	F8_02_3_3_RFP_001.tif	383
3	F8_02_3_4_RFP_001.tif	384
292	G1_02_2_1_TagBFP_001.tif	385
203	G1_02_2_2_TagBFP_001.tif	386
541	G1_02_2_3_TagBFP_001.tif	387
302	G1_02_2_4_TagBFP_001.tif	388
0	G1_02_3_1_RFP_001.tif	389
1	G1_02_3_2_RFP_001.tif	390
3	G1_02_3_3_RFP_001.tif	391
7	G1_02_3_4_RFP_001.tif	392
317	G2_02_2_1_TagBFP_001.tif	393
258	G2_02_2_2_TagBFP_001.tif	394
406	G2_02_2_3_TagBFP_001.tif	395
358	G2_02_2_4_TagBFP_001.tif	396
0	G2_02_3_1_RFP_001.tif	397
3	G2_02_3_2_RFP_001.tif	398
1	G2_02_3_3_RFP_001.tif	399
0	G2_02_3_4_RFP_001.tif	400
370	G3_02_2_1_TagBFP_001.tif	401
396	G3_02_2_2_TagBFP_001.tif	402
374	G3_02_2_3_TagBFP_001.tif	403
488	G3_02_2_4_TagBFP_001.tif	404
0	G3_02_3_1_RFP_001.tif	405
2	G3_02_3_2_RFP_001.tif	406
1	G3_02_3_3_RFP_001.tif	407
3	G3_02_3_4_RFP_001.tif	408
381	G4_02_2_1_TagBFP_001.tif	409
347	G4_02_2_2_TagBFP_001.tif	410
435	G4_02_2_3_TagBFP_001.tif	411
411	G4_02_2_4_TagBFP_001.tif	412
1	G4_02_3_1_RFP_001.tif	413
3	G4_02_3_2_RFP_001.tif	414
4	G4_02_3_3_RFP_001.tif	415
0	G4_02_3_4_RFP_001.tif	416
412	G5_02_2_1_TagBFP_001.tif	417
348	G5_02_2_2_TagBFP_001.tif	418
387	G5_02_2_3_TagBFP_001.tif	419
418	G5_02_2_4_TagBFP_001.tif	420
1	G5_02_3_1_RFP_001.tif	421
2	G5_02_3_2_RFP_001.tif	422
1	G5_02_3_3_RFP_001.tif	423
3	G5_02_3_4_RFP_001.tif	424
268	G6_02_2_1_TagBFP_001.tif	425
244	G6_02_2_2_TagBFP_001.tif	426
399	G6_02_2_3_TagBFP_001.tif	427
362	G6_02_2_4_TagBFP_001.tif	428
0	G6_02_3_1_RFP_001.tif	429
2	G6_02_3_2_RFP_001.tif	430
1	G6_02_3_3_RFP_001.tif	431
2	G6_02_3_4_RFP_001.tif	432
166	G7_02_2_1_TagBFP_001.tif	433
239	G7_02_2_2_TagBFP_001.tif	434
134	G7_02_2_3_TagBFP_001.tif	435
256	G7_02_2_4_TagBFP_001.tif	436
2	G7_02_3_1_RFP_001.tif	437
2	G7_02_3_2_RFP_001.tif	438
0	G7_02_3_3_RFP_001.tif	439
5	G7_02_3_4_RFP_001.tif	440
69	G8_02_2_1_TagBFP_001.tif	441
164	G8_02_2_2_TagBFP_001.tif	442
58	G8_02_2_3_TagBFP_001.tif	443
118	G8_02_2_4_TagBFP_001.tif	444
4	G8_02_3_1_RFP_001.tif	445
9	G8_02_3_2_RFP_001.tif	446
2	G8_02_3_3_RFP_001.tif	447
7	G8_02_3_4_RFP_001.tif	448
333	H1_02_2_1_TagBFP_001.tif	449
223	H1_02_2_2_TagBFP_001.tif	450
584	H1_02_2_3_TagBFP_001.tif	451
453	H1_02_2_4_TagBFP_001.tif	452
0	H1_02_3_1_RFP_001.tif	453
2	H1_02_3_2_RFP_001.tif	454
1	H1_02_3_3_RFP_001.tif	455
1	H1_02_3_4_RFP_001.tif	456
270	H2_02_2_1_TagBFP_001.tif	457
270	H2_02_2_2_TagBFP_001.tif	458
523	H2_02_2_3_TagBFP_001.tif	459
539	H2_02_2_4_TagBFP_001.tif	460
3	H2_02_3_1_RFP_001.tif	461
4	H2_02_3_2_RFP_001.tif	462
1	H2_02_3_3_RFP_001.tif	463
1	H2_02_3_4_RFP_001.tif	464
365	H3_02_2_1_TagBFP_001.tif	465
318	H3_02_2_2_TagBFP_001.tif	466
418	H3_02_2_3_TagBFP_001.tif	467
458	H3_02_2_4_TagBFP_001.tif	468
1	H3_02_3_1_RFP_001.tif	469
0	H3_02_3_2_RFP_001.tif	470
0	H3_02_3_3_RFP_001.tif	471
1	H3_02_3_4_RFP_001.tif	472
332	H4_02_2_1_TagBFP_001.tif	473
320	H4_02_2_2_TagBFP_001.tif	474
378	H4_02_2_3_TagBFP_001.tif	475
459	H4_02_2_4_TagBFP_001.tif	476
0	H4_02_3_1_RFP_001.tif	477
3	H4_02_3_2_RFP_001.tif	478
2	H4_02_3_3_RFP_001.tif	479
5	H4_02_3_4_RFP_001.tif	480
236	H5_02_2_1_TagBFP_001.tif	481
414	H5_02_2_2_TagBFP_001.tif	482
410	H5_02_2_3_TagBFP_001.tif	483
556	H5_02_2_4_TagBFP_001.tif	484
1	H5_02_3_1_RFP_001.tif	485
5	H5_02_3_2_RFP_001.tif	486
2	H5_02_3_3_RFP_001.tif	487
3	H5_02_3_4_RFP_001.tif	488
272	H6_02_2_1_TagBFP_001.tif	489
238	H6_02_2_2_TagBFP_001.tif	490
351	H6_02_2_3_TagBFP_001.tif	491
330	H6_02_2_4_TagBFP_001.tif	492
0	H6_02_3_1_RFP_001.tif	493
1	H6_02_3_2_RFP_001.tif	494
3	H6_02_3_3_RFP_001.tif	495
7	H6_02_3_4_RFP_001.tif	496
106	H7_02_2_1_TagBFP_001.tif	497
108	H7_02_2_2_TagBFP_001.tif	498
230	H7_02_2_3_TagBFP_001.tif	499
271	H7_02_2_4_TagBFP_001.tif	500
2	H7_02_3_1_RFP_001.tif	501
6	H7_02_3_2_RFP_001.tif	502
4	H7_02_3_3_RFP_001.tif	503
11	H7_02_3_4_RFP_001.tif	504
57	H8_02_2_1_TagBFP_001.tif	505
66	H8_02_2_2_TagBFP_001.tif	506
109	H8_02_2_3_TagBFP_001.tif	507
115	H8_02_2_4_TagBFP_001.tif	508
7	H8_02_3_1_RFP_001.tif	509
9	H8_02_3_2_RFP_001.tif	510
4	H8_02_3_3_RFP_001.tif	511
22	H8_02_3_4_RFP_001.tif	512
