# Supplementary material for: Predicting anti-cancer drug combination responses with a temporal cell state network model
Source: PLoS Comput Biol. 2023 May 1;19(5):e1011082. doi: 10.1371/journal.pcbi.1011082 (PMC10174488; doi:10.1371/journal.pcbi.1011082)
Supplement: S1 Code — (ZIP) [file pcbi.1011082.s001.zip › U87_Image_PD_TAK_bio1.csv]

Count_IdentifyPrimaryObjects	FileName_DNA	ImageNumber
184	A1_02_2_1_TagBFP_001.tif	1
97	A1_02_2_2_TagBFP_001.tif	2
198	A1_02_2_3_TagBFP_001.tif	3
135	A1_02_2_4_TagBFP_001.tif	4
17	A1_02_3_1_RFP_001.tif	5
29	A1_02_3_2_RFP_001.tif	6
24	A1_02_3_3_RFP_001.tif	7
17	A1_02_3_4_RFP_001.tif	8
110	A2_02_2_1_TagBFP_001.tif	9
173	A2_02_2_2_TagBFP_001.tif	10
91	A2_02_2_3_TagBFP_001.tif	11
133	A2_02_2_4_TagBFP_001.tif	12
22	A2_02_3_1_RFP_001.tif	13
20	A2_02_3_2_RFP_001.tif	14
28	A2_02_3_3_RFP_001.tif	15
31	A2_02_3_4_RFP_001.tif	16
105	A3_02_2_1_TagBFP_001.tif	17
169	A3_02_2_2_TagBFP_001.tif	18
109	A3_02_2_3_TagBFP_001.tif	19
145	A3_02_2_4_TagBFP_001.tif	20
12	A3_02_3_1_RFP_001.tif	21
23	A3_02_3_2_RFP_001.tif	22
19	A3_02_3_3_RFP_001.tif	23
29	A3_02_3_4_RFP_001.tif	24
172	A4_02_2_1_TagBFP_001.tif	25
111	A4_02_2_2_TagBFP_001.tif	26
134	A4_02_2_3_TagBFP_001.tif	27
98	A4_02_2_4_TagBFP_001.tif	28
13	A4_02_3_1_RFP_001.tif	29
20	A4_02_3_2_RFP_001.tif	30
16	A4_02_3_3_RFP_001.tif	31
28	A4_02_3_4_RFP_001.tif	32
150	A5_02_2_1_TagBFP_001.tif	33
126	A5_02_2_2_TagBFP_001.tif	34
115	A5_02_2_3_TagBFP_001.tif	35
115	A5_02_2_4_TagBFP_001.tif	36
32	A5_02_3_1_RFP_001.tif	37
19	A5_02_3_2_RFP_001.tif	38
20	A5_02_3_3_RFP_001.tif	39
38	A5_02_3_4_RFP_001.tif	40
94	A6_02_2_1_TagBFP_001.tif	41
125	A6_02_2_2_TagBFP_001.tif	42
62	A6_02_2_3_TagBFP_001.tif	43
100	A6_02_2_4_TagBFP_001.tif	44
17	A6_02_3_1_RFP_001.tif	45
32	A6_02_3_2_RFP_001.tif	46
14	A6_02_3_3_RFP_001.tif	47
27	A6_02_3_4_RFP_001.tif	48
87	A7_02_2_1_TagBFP_001.tif	49
101	A7_02_2_2_TagBFP_001.tif	50
75	A7_02_2_3_TagBFP_001.tif	51
86	A7_02_2_4_TagBFP_001.tif	52
17	A7_02_3_1_RFP_001.tif	53
32	A7_02_3_2_RFP_001.tif	54
34	A7_02_3_3_RFP_001.tif	55
27	A7_02_3_4_RFP_001.tif	56
62	A8_02_2_1_TagBFP_001.tif	57
61	A8_02_2_2_TagBFP_001.tif	58
62	A8_02_2_3_TagBFP_001.tif	59
91	A8_02_2_4_TagBFP_001.tif	60
18	A8_02_3_1_RFP_001.tif	61
19	A8_02_3_2_RFP_001.tif	62
15	A8_02_3_3_RFP_001.tif	63
35	A8_02_3_4_RFP_001.tif	64
226	B1_02_2_1_TagBFP_001.tif	65
133	B1_02_2_2_TagBFP_001.tif	66
205	B1_02_2_3_TagBFP_001.tif	67
103	B1_02_2_4_TagBFP_001.tif	68
22	B1_02_3_1_RFP_001.tif	69
24	B1_02_3_2_RFP_001.tif	70
23	B1_02_3_3_RFP_001.tif	71
20	B1_02_3_4_RFP_001.tif	72
194	B2_02_2_1_TagBFP_001.tif	73
176	B2_02_2_2_TagBFP_001.tif	74
199	B2_02_2_3_TagBFP_001.tif	75
182	B2_02_2_4_TagBFP_001.tif	76
28	B2_02_3_1_RFP_001.tif	77
23	B2_02_3_2_RFP_001.tif	78
20	B2_02_3_3_RFP_001.tif	79
35	B2_02_3_4_RFP_001.tif	80
197	B3_02_2_1_TagBFP_001.tif	81
169	B3_02_2_2_TagBFP_001.tif	82
174	B3_02_2_3_TagBFP_001.tif	83
197	B3_02_2_4_TagBFP_001.tif	84
21	B3_02_3_1_RFP_001.tif	85
18	B3_02_3_2_RFP_001.tif	86
17	B3_02_3_3_RFP_001.tif	87
31	B3_02_3_4_RFP_001.tif	88
214	B4_02_2_1_TagBFP_001.tif	89
141	B4_02_2_2_TagBFP_001.tif	90
164	B4_02_2_3_TagBFP_001.tif	91
179	B4_02_2_4_TagBFP_001.tif	92
13	B4_02_3_1_RFP_001.tif	93
27	B4_02_3_2_RFP_001.tif	94
9	B4_02_3_3_RFP_001.tif	95
42	B4_02_3_4_RFP_001.tif	96
136	B5_02_2_1_TagBFP_001.tif	97
145	B5_02_2_2_TagBFP_001.tif	98
172	B5_02_2_3_TagBFP_001.tif	99
163	B5_02_2_4_TagBFP_001.tif	100
19	B5_02_3_1_RFP_001.tif	101
29	B5_02_3_2_RFP_001.tif	102
18	B5_02_3_3_RFP_001.tif	103
30	B5_02_3_4_RFP_001.tif	104
138	B6_02_2_1_TagBFP_001.tif	105
128	B6_02_2_2_TagBFP_001.tif	106
169	B6_02_2_3_TagBFP_001.tif	107
158	B6_02_2_4_TagBFP_001.tif	108
13	B6_02_3_1_RFP_001.tif	109
18	B6_02_3_2_RFP_001.tif	110
28	B6_02_3_3_RFP_001.tif	111
23	B6_02_3_4_RFP_001.tif	112
123	B7_02_2_1_TagBFP_001.tif	113
129	B7_02_2_2_TagBFP_001.tif	114
109	B7_02_2_3_TagBFP_001.tif	115
146	B7_02_2_4_TagBFP_001.tif	116
18	B7_02_3_1_RFP_001.tif	117
26	B7_02_3_2_RFP_001.tif	118
21	B7_02_3_3_RFP_001.tif	119
34	B7_02_3_4_RFP_001.tif	120
71	B8_02_2_1_TagBFP_001.tif	121
88	B8_02_2_2_TagBFP_001.tif	122
63	B8_02_2_3_TagBFP_001.tif	123
97	B8_02_2_4_TagBFP_001.tif	124
19	B8_02_3_1_RFP_001.tif	125
20	B8_02_3_2_RFP_001.tif	126
15	B8_02_3_3_RFP_001.tif	127
33	B8_02_3_4_RFP_001.tif	128
234	C1_02_2_1_TagBFP_001.tif	129
103	C1_02_2_2_TagBFP_001.tif	130
292	C1_02_2_3_TagBFP_001.tif	131
182	C1_02_2_4_TagBFP_001.tif	132
3	C1_02_3_1_RFP_001.tif	133
8	C1_02_3_2_RFP_001.tif	134
11	C1_02_3_3_RFP_001.tif	135
12	C1_02_3_4_RFP_001.tif	136
247	C2_02_2_1_TagBFP_001.tif	137
241	C2_02_2_2_TagBFP_001.tif	138
330	C2_02_2_3_TagBFP_001.tif	139
253	C2_02_2_4_TagBFP_001.tif	140
6	C2_02_3_1_RFP_001.tif	141
8	C2_02_3_2_RFP_001.tif	142
19	C2_02_3_3_RFP_001.tif	143
14	C2_02_3_4_RFP_001.tif	144
236	C3_02_2_1_TagBFP_001.tif	145
183	C3_02_2_2_TagBFP_001.tif	146
213	C3_02_2_3_TagBFP_001.tif	147
269	C3_02_2_4_TagBFP_001.tif	148
12	C3_02_3_1_RFP_001.tif	149
8	C3_02_3_2_RFP_001.tif	150
9	C3_02_3_3_RFP_001.tif	151
8	C3_02_3_4_RFP_001.tif	152
217	C4_02_2_1_TagBFP_001.tif	153
236	C4_02_2_2_TagBFP_001.tif	154
247	C4_02_2_3_TagBFP_001.tif	155
259	C4_02_2_4_TagBFP_001.tif	156
6	C4_02_3_1_RFP_001.tif	157
6	C4_02_3_2_RFP_001.tif	158
4	C4_02_3_3_RFP_001.tif	159
9	C4_02_3_4_RFP_001.tif	160
187	C5_02_2_1_TagBFP_001.tif	161
172	C5_02_2_2_TagBFP_001.tif	162
316	C5_02_2_3_TagBFP_001.tif	163
278	C5_02_2_4_TagBFP_001.tif	164
6	C5_02_3_1_RFP_001.tif	165
18	C5_02_3_2_RFP_001.tif	166
10	C5_02_3_3_RFP_001.tif	167
8	C5_02_3_4_RFP_001.tif	168
158	C6_02_2_1_TagBFP_001.tif	169
169	C6_02_2_2_TagBFP_001.tif	170
181	C6_02_2_3_TagBFP_001.tif	171
215	C6_02_2_4_TagBFP_001.tif	172
13	C6_02_3_1_RFP_001.tif	173
21	C6_02_3_2_RFP_001.tif	174
9	C6_02_3_3_RFP_001.tif	175
22	C6_02_3_4_RFP_001.tif	176
143	C7_02_2_1_TagBFP_001.tif	177
121	C7_02_2_2_TagBFP_001.tif	178
187	C7_02_2_3_TagBFP_001.tif	179
203	C7_02_2_4_TagBFP_001.tif	180
8	C7_02_3_1_RFP_001.tif	181
15	C7_02_3_2_RFP_001.tif	182
21	C7_02_3_3_RFP_001.tif	183
22	C7_02_3_4_RFP_001.tif	184
116	C8_02_2_1_TagBFP_001.tif	185
112	C8_02_2_2_TagBFP_001.tif	186
134	C8_02_2_3_TagBFP_001.tif	187
127	C8_02_2_4_TagBFP_001.tif	188
16	C8_02_3_1_RFP_001.tif	189
27	C8_02_3_2_RFP_001.tif	190
18	C8_02_3_3_RFP_001.tif	191
19	C8_02_3_4_RFP_001.tif	192
387	D1_02_2_1_TagBFP_001.tif	193
244	D1_02_2_2_TagBFP_001.tif	194
396	D1_02_2_3_TagBFP_001.tif	195
211	D1_02_2_4_TagBFP_001.tif	196
1	D1_02_3_1_RFP_001.tif	197
12	D1_02_3_2_RFP_001.tif	198
10	D1_02_3_3_RFP_001.tif	199
6	D1_02_3_4_RFP_001.tif	200
244	D2_02_2_1_TagBFP_001.tif	201
277	D2_02_2_2_TagBFP_001.tif	202
349	D2_02_2_3_TagBFP_001.tif	203
394	D2_02_2_4_TagBFP_001.tif	204
5	D2_02_3_1_RFP_001.tif	205
4	D2_02_3_2_RFP_001.tif	206
3	D2_02_3_3_RFP_001.tif	207
11	D2_02_3_4_RFP_001.tif	208
378	D3_02_2_1_TagBFP_001.tif	209
252	D3_02_2_2_TagBFP_001.tif	210
449	D3_02_2_3_TagBFP_001.tif	211
320	D3_02_2_4_TagBFP_001.tif	212
12	D3_02_3_1_RFP_001.tif	213
7	D3_02_3_2_RFP_001.tif	214
8	D3_02_3_3_RFP_001.tif	215
12	D3_02_3_4_RFP_001.tif	216
417	D4_02_2_1_TagBFP_001.tif	217
330	D4_02_2_2_TagBFP_001.tif	218
447	D4_02_2_3_TagBFP_001.tif	219
425	D4_02_2_4_TagBFP_001.tif	220
13	D4_02_3_1_RFP_001.tif	221
10	D4_02_3_2_RFP_001.tif	222
5	D4_02_3_3_RFP_001.tif	223
12	D4_02_3_4_RFP_001.tif	224
418	D5_02_2_1_TagBFP_001.tif	225
420	D5_02_2_2_TagBFP_001.tif	226
405	D5_02_2_3_TagBFP_001.tif	227
439	D5_02_2_4_TagBFP_001.tif	228
10	D5_02_3_1_RFP_001.tif	229
8	D5_02_3_2_RFP_001.tif	230
5	D5_02_3_3_RFP_001.tif	231
14	D5_02_3_4_RFP_001.tif	232
328	D6_02_2_1_TagBFP_001.tif	233
261	D6_02_2_2_TagBFP_001.tif	234
379	D6_02_2_3_TagBFP_001.tif	235
231	D6_02_2_4_TagBFP_001.tif	236
15	D6_02_3_1_RFP_001.tif	237
9	D6_02_3_2_RFP_001.tif	238
13	D6_02_3_3_RFP_001.tif	239
15	D6_02_3_4_RFP_001.tif	240
271	D7_02_2_1_TagBFP_001.tif	241
150	D7_02_2_2_TagBFP_001.tif	242
225	D7_02_2_3_TagBFP_001.tif	243
129	D7_02_2_4_TagBFP_001.tif	244
15	D7_02_3_1_RFP_001.tif	245
14	D7_02_3_2_RFP_001.tif	246
28	D7_02_3_3_RFP_001.tif	247
19	D7_02_3_4_RFP_001.tif	248
132	D8_02_2_1_TagBFP_001.tif	249
117	D8_02_2_2_TagBFP_001.tif	250
131	D8_02_2_3_TagBFP_001.tif	251
131	D8_02_2_4_TagBFP_001.tif	252
21	D8_02_3_1_RFP_001.tif	253
17	D8_02_3_2_RFP_001.tif	254
21	D8_02_3_3_RFP_001.tif	255
21	D8_02_3_4_RFP_001.tif	256
571	E1_02_2_1_TagBFP_001.tif	257
497	E1_02_2_2_TagBFP_001.tif	258
386	E1_02_2_3_TagBFP_001.tif	259
407	E1_02_2_4_TagBFP_001.tif	260
5	E1_02_3_1_RFP_001.tif	261
4	E1_02_3_2_RFP_001.tif	262
2	E1_02_3_3_RFP_001.tif	263
3	E1_02_3_4_RFP_001.tif	264
480	E2_02_2_1_TagBFP_001.tif	265
438	E2_02_2_2_TagBFP_001.tif	266
442	E2_02_2_3_TagBFP_001.tif	267
550	E2_02_2_4_TagBFP_001.tif	268
11	E2_02_3_1_RFP_001.tif	269
20	E2_02_3_2_RFP_001.tif	270
7	E2_02_3_3_RFP_001.tif	271
5	E2_02_3_4_RFP_001.tif	272
477	E3_02_2_1_TagBFP_001.tif	273
355	E3_02_2_2_TagBFP_001.tif	274
562	E3_02_2_3_TagBFP_001.tif	275
367	E3_02_2_4_TagBFP_001.tif	276
3	E3_02_3_1_RFP_001.tif	277
7	E3_02_3_2_RFP_001.tif	278
8	E3_02_3_3_RFP_001.tif	279
15	E3_02_3_4_RFP_001.tif	280
384	E4_02_2_1_TagBFP_001.tif	281
381	E4_02_2_2_TagBFP_001.tif	282
527	E4_02_2_3_TagBFP_001.tif	283
397	E4_02_2_4_TagBFP_001.tif	284
5	E4_02_3_1_RFP_001.tif	285
4	E4_02_3_2_RFP_001.tif	286
9	E4_02_3_3_RFP_001.tif	287
12	E4_02_3_4_RFP_001.tif	288
436	E5_02_1_1_TagBFP_001.tif	289
391	E5_02_1_2_TagBFP_001.tif	290
392	E5_02_1_3_TagBFP_001.tif	291
351	E5_02_1_4_TagBFP_001.tif	292
1	E5_02_2_1_RFP_001.tif	293
5	E5_02_2_2_RFP_001.tif	294
1	E5_02_2_3_RFP_001.tif	295
0	E5_02_2_4_RFP_001.tif	296
422	E6_02_1_1_TagBFP_001.tif	297
384	E6_02_1_2_TagBFP_001.tif	298
346	E6_02_1_3_TagBFP_001.tif	299
247	E6_02_1_4_TagBFP_001.tif	300
0	E6_02_2_1_RFP_001.tif	301
0	E6_02_2_2_RFP_001.tif	302
0	E6_02_2_3_RFP_001.tif	303
0	E6_02_2_4_RFP_001.tif	304
213	E7_02_1_1_TagBFP_001.tif	305
235	E7_02_1_2_TagBFP_001.tif	306
343	E7_02_1_3_TagBFP_001.tif	307
194	E7_02_1_4_TagBFP_001.tif	308
0	E7_02_2_1_RFP_001.tif	309
8	E7_02_2_2_RFP_001.tif	310
3	E7_02_2_3_RFP_001.tif	311
3	E7_02_2_4_RFP_001.tif	312
123	E8_02_1_1_TagBFP_001.tif	313
113	E8_02_1_2_TagBFP_001.tif	314
152	E8_02_1_3_TagBFP_001.tif	315
147	E8_02_1_4_TagBFP_001.tif	316
6	E8_02_2_1_RFP_001.tif	317
17	E8_02_2_2_RFP_001.tif	318
12	E8_02_2_3_RFP_001.tif	319
14	E8_02_2_4_RFP_001.tif	320
683	F1_02_2_1_TagBFP_001.tif	321
438	F1_02_2_2_TagBFP_001.tif	322
617	F1_02_2_3_TagBFP_001.tif	323
340	F1_02_2_4_TagBFP_001.tif	324
7	F1_02_3_1_RFP_001.tif	325
5	F1_02_3_2_RFP_001.tif	326
4	F1_02_3_3_RFP_001.tif	327
7	F1_02_3_4_RFP_001.tif	328
525	F2_02_2_1_TagBFP_001.tif	329
387	F2_02_2_2_TagBFP_001.tif	330
596	F2_02_2_3_TagBFP_001.tif	331
418	F2_02_2_4_TagBFP_001.tif	332
5	F2_02_3_1_RFP_001.tif	333
4	F2_02_3_2_RFP_001.tif	334
2	F2_02_3_3_RFP_001.tif	335
5	F2_02_3_4_RFP_001.tif	336
577	F3_02_2_1_TagBFP_001.tif	337
398	F3_02_2_2_TagBFP_001.tif	338
546	F3_02_2_3_TagBFP_001.tif	339
456	F3_02_2_4_TagBFP_001.tif	340
7	F3_02_3_1_RFP_001.tif	341
15	F3_02_3_2_RFP_001.tif	342
2	F3_02_3_3_RFP_001.tif	343
5	F3_02_3_4_RFP_001.tif	344
590	F4_02_1_1_TagBFP_001.tif	345
613	F4_02_1_2_TagBFP_001.tif	346
582	F4_02_1_3_TagBFP_001.tif	347
437	F4_02_1_4_TagBFP_001.tif	348
4	F4_02_3_1_RFP_001.tif	349
7	F4_02_3_2_RFP_001.tif	350
5	F4_02_3_3_RFP_001.tif	351
5	F4_02_3_4_RFP_001.tif	352
462	F5_02_1_1_TagBFP_001.tif	353
564	F5_02_1_2_TagBFP_001.tif	354
629	F5_02_1_3_TagBFP_001.tif	355
520	F5_02_1_4_TagBFP_001.tif	356
0	F5_02_2_1_RFP_001.tif	357
0	F5_02_2_2_RFP_001.tif	358
0	F5_02_2_3_RFP_001.tif	359
0	F5_02_2_4_RFP_001.tif	360
508	F6_02_1_1_TagBFP_001.tif	361
245	F6_02_1_2_TagBFP_001.tif	362
480	F6_02_1_3_TagBFP_001.tif	363
352	F6_02_1_4_TagBFP_001.tif	364
0	F6_02_2_1_RFP_001.tif	365
0	F6_02_2_2_RFP_001.tif	366
0	F6_02_2_3_RFP_001.tif	367
0	F6_02_2_4_RFP_001.tif	368
290	F7_02_1_1_TagBFP_001.tif	369
206	F7_02_1_2_TagBFP_001.tif	370
242	F7_02_1_3_TagBFP_001.tif	371
188	F7_02_1_4_TagBFP_001.tif	372
0	F7_02_2_1_RFP_001.tif	373
0	F7_02_2_2_RFP_001.tif	374
0	F7_02_2_3_RFP_001.tif	375
0	F7_02_2_4_RFP_001.tif	376
141	F8_02_1_1_TagBFP_001.tif	377
174	F8_02_1_2_TagBFP_001.tif	378
132	F8_02_1_3_TagBFP_001.tif	379
173	F8_02_1_4_TagBFP_001.tif	380
5	F8_02_2_1_RFP_001.tif	381
9	F8_02_2_2_RFP_001.tif	382
6	F8_02_2_3_RFP_001.tif	383
17	F8_02_2_4_RFP_001.tif	384
670	G1_02_2_1_TagBFP_001.tif	385
453	G1_02_2_2_TagBFP_001.tif	386
955	G1_02_2_3_TagBFP_001.tif	387
714	G1_02_2_4_TagBFP_001.tif	388
11	G1_02_3_1_RFP_001.tif	389
10	G1_02_3_2_RFP_001.tif	390
7	G1_02_3_3_RFP_001.tif	391
6	G1_02_3_4_RFP_001.tif	392
491	G2_02_2_1_TagBFP_001.tif	393
543	G2_02_2_2_TagBFP_001.tif	394
611	G2_02_2_3_TagBFP_001.tif	395
652	G2_02_2_4_TagBFP_001.tif	396
5	G2_02_3_1_RFP_001.tif	397
2	G2_02_3_2_RFP_001.tif	398
9	G2_02_3_3_RFP_001.tif	399
14	G2_02_3_4_RFP_001.tif	400
685	G3_02_1_1_TagBFP_001.tif	401
623	G3_02_1_2_TagBFP_001.tif	402
668	G3_02_1_3_TagBFP_001.tif	403
490	G3_02_1_4_TagBFP_001.tif	404
12	G3_02_3_1_RFP_001.tif	405
5	G3_02_3_2_RFP_001.tif	406
19	G3_02_3_3_RFP_001.tif	407
7	G3_02_3_4_RFP_001.tif	408
413	G4_02_1_1_TagBFP_001.tif	409
384	G4_02_1_2_TagBFP_001.tif	410
492	G4_02_1_3_TagBFP_001.tif	411
566	G4_02_1_4_TagBFP_001.tif	412
0	G4_02_2_1_RFP_001.tif	413
0	G4_02_2_2_RFP_001.tif	414
0	G4_02_2_3_RFP_001.tif	415
0	G4_02_2_4_RFP_001.tif	416
493	G5_02_1_1_TagBFP_001.tif	417
300	G5_02_1_2_TagBFP_001.tif	418
594	G5_02_1_3_TagBFP_001.tif	419
465	G5_02_1_4_TagBFP_001.tif	420
1	G5_02_2_1_RFP_001.tif	421
0	G5_02_2_2_RFP_001.tif	422
1	G5_02_2_3_RFP_001.tif	423
0	G5_02_2_4_RFP_001.tif	424
477	G6_02_1_1_TagBFP_001.tif	425
438	G6_02_1_2_TagBFP_001.tif	426
485	G6_02_1_3_TagBFP_001.tif	427
404	G6_02_1_4_TagBFP_001.tif	428
0	G6_02_2_1_RFP_001.tif	429
0	G6_02_2_2_RFP_001.tif	430
0	G6_02_2_3_RFP_001.tif	431
0	G6_02_2_4_RFP_001.tif	432
258	G7_02_1_1_TagBFP_001.tif	433
132	G7_02_1_2_TagBFP_001.tif	434
200	G7_02_1_3_TagBFP_001.tif	435
239	G7_02_1_4_TagBFP_001.tif	436
0	G7_02_2_1_RFP_001.tif	437
0	G7_02_2_2_RFP_001.tif	438
1	G7_02_2_3_RFP_001.tif	439
3	G7_02_2_4_RFP_001.tif	440
108	G8_02_1_1_TagBFP_001.tif	441
106	G8_02_1_2_TagBFP_001.tif	442
125	G8_02_1_3_TagBFP_001.tif	443
135	G8_02_1_4_TagBFP_001.tif	444
6	G8_02_2_1_RFP_001.tif	445
11	G8_02_2_2_RFP_001.tif	446
10	G8_02_2_3_RFP_001.tif	447
23	G8_02_2_4_RFP_001.tif	448
707	H1_02_2_1_TagBFP_001.tif	449
506	H1_02_2_2_TagBFP_001.tif	450
1117	H1_02_2_3_TagBFP_001.tif	451
642	H1_02_2_4_TagBFP_001.tif	452
2	H1_02_3_1_RFP_001.tif	453
4	H1_02_3_2_RFP_001.tif	454
9	H1_02_3_3_RFP_001.tif	455
12	H1_02_3_4_RFP_001.tif	456
526	H2_02_2_1_TagBFP_001.tif	457
498	H2_02_2_2_TagBFP_001.tif	458
860	H2_02_2_3_TagBFP_001.tif	459
784	H2_02_2_4_TagBFP_001.tif	460
7	H2_02_3_1_RFP_001.tif	461
4	H2_02_3_2_RFP_001.tif	462
6	H2_02_3_3_RFP_001.tif	463
6	H2_02_3_4_RFP_001.tif	464
602	H3_02_1_1_TagBFP_001.tif	465
577	H3_02_1_2_TagBFP_001.tif	466
919	H3_02_1_3_TagBFP_001.tif	467
891	H3_02_1_4_TagBFP_001.tif	468
4	H3_02_3_1_RFP_001.tif	469
5	H3_02_3_2_RFP_001.tif	470
12	H3_02_3_3_RFP_001.tif	471
9	H3_02_3_4_RFP_001.tif	472
600	H4_02_1_1_TagBFP_001.tif	473
525	H4_02_1_2_TagBFP_001.tif	474
733	H4_02_1_3_TagBFP_001.tif	475
891	H4_02_1_4_TagBFP_001.tif	476
2	H4_02_2_1_RFP_001.tif	477
1	H4_02_2_2_RFP_001.tif	478
1	H4_02_2_3_RFP_001.tif	479
3	H4_02_2_4_RFP_001.tif	480
392	H5_02_1_1_TagBFP_001.tif	481
501	H5_02_1_2_TagBFP_001.tif	482
745	H5_02_1_3_TagBFP_001.tif	483
604	H5_02_1_4_TagBFP_001.tif	484
0	H5_02_2_1_RFP_001.tif	485
1	H5_02_2_2_RFP_001.tif	486
0	H5_02_2_3_RFP_001.tif	487
0	H5_02_2_4_RFP_001.tif	488
344	H6_02_1_1_TagBFP_001.tif	489
252	H6_02_1_2_TagBFP_001.tif	490
555	H6_02_1_3_TagBFP_001.tif	491
577	H6_02_1_4_TagBFP_001.tif	492
4	H6_02_2_1_RFP_001.tif	493
8	H6_02_2_2_RFP_001.tif	494
6	H6_02_2_3_RFP_001.tif	495
6	H6_02_2_4_RFP_001.tif	496
149	H7_02_1_1_TagBFP_001.tif	497
187	H7_02_1_2_TagBFP_001.tif	498
253	H7_02_1_3_TagBFP_001.tif	499
214	H7_02_1_4_TagBFP_001.tif	500
3	H7_02_2_1_RFP_001.tif	501
8	H7_02_2_2_RFP_001.tif	502
2	H7_02_2_3_RFP_001.tif	503
10	H7_02_2_4_RFP_001.tif	504
113	H8_02_1_1_TagBFP_001.tif	505
124	H8_02_1_2_TagBFP_001.tif	506
174	H8_02_1_3_TagBFP_001.tif	507
192	H8_02_1_4_TagBFP_001.tif	508
0	H8_02_2_1_RFP_001.tif	509
2	H8_02_2_2_RFP_001.tif	510
3	H8_02_2_3_RFP_001.tif	511
3	H8_02_2_4_RFP_001.tif	512
