# Supplementary material for: Predicting anti-cancer drug combination responses with a temporal cell state network model
Source: PLoS Comput Biol. 2023 May 1;19(5):e1011082. doi: 10.1371/journal.pcbi.1011082 (PMC10174488; doi:10.1371/journal.pcbi.1011082)
Supplement: S1 Code — (ZIP) [file pcbi.1011082.s001.zip › U87_Image_PD_TAK_bio2.csv]

Count_IdentifyPrimaryObjects	FileName_DNA	ImageNumber
252	A1_02_2_1_TagBFP_001.tif	1
182	A1_02_2_2_TagBFP_001.tif	2
194	A1_02_2_3_TagBFP_001.tif	3
138	A1_02_2_4_TagBFP_001.tif	4
32	A1_02_3_1_RFP_001.tif	5
27	A1_02_3_2_RFP_001.tif	6
14	A1_02_3_3_RFP_001.tif	7
33	A1_02_3_4_RFP_001.tif	8
270	A2_02_2_1_TagBFP_001.tif	9
199	A2_02_2_2_TagBFP_001.tif	10
185	A2_02_2_3_TagBFP_001.tif	11
183	A2_02_2_4_TagBFP_001.tif	12
39	A2_02_3_1_RFP_001.tif	13
25	A2_02_3_2_RFP_001.tif	14
30	A2_02_3_3_RFP_001.tif	15
26	A2_02_3_4_RFP_001.tif	16
190	A3_02_2_1_TagBFP_001.tif	17
177	A3_02_2_2_TagBFP_001.tif	18
187	A3_02_2_3_TagBFP_001.tif	19
199	A3_02_2_4_TagBFP_001.tif	20
13	A3_02_3_1_RFP_001.tif	21
29	A3_02_3_2_RFP_001.tif	22
18	A3_02_3_3_RFP_001.tif	23
33	A3_02_3_4_RFP_001.tif	24
211	A4_02_2_1_TagBFP_001.tif	25
197	A4_02_2_2_TagBFP_001.tif	26
171	A4_02_2_3_TagBFP_001.tif	27
170	A4_02_2_4_TagBFP_001.tif	28
33	A4_02_3_1_RFP_001.tif	29
39	A4_02_3_2_RFP_001.tif	30
13	A4_02_3_3_RFP_001.tif	31
30	A4_02_3_4_RFP_001.tif	32
276	A5_02_2_1_TagBFP_001.tif	33
186	A5_02_2_2_TagBFP_001.tif	34
263	A5_02_2_3_TagBFP_001.tif	35
186	A5_02_2_4_TagBFP_001.tif	36
40	A5_02_3_1_RFP_001.tif	37
40	A5_02_3_2_RFP_001.tif	38
25	A5_02_3_3_RFP_001.tif	39
32	A5_02_3_4_RFP_001.tif	40
190	A6_02_2_1_TagBFP_001.tif	41
154	A6_02_2_2_TagBFP_001.tif	42
123	A6_02_2_3_TagBFP_001.tif	43
154	A6_02_2_4_TagBFP_001.tif	44
22	A6_02_3_1_RFP_001.tif	45
28	A6_02_3_2_RFP_001.tif	46
15	A6_02_3_3_RFP_001.tif	47
19	A6_02_3_4_RFP_001.tif	48
134	A7_02_2_1_TagBFP_001.tif	49
127	A7_02_2_2_TagBFP_001.tif	50
149	A7_02_2_3_TagBFP_001.tif	51
113	A7_02_2_4_TagBFP_001.tif	52
21	A7_02_3_1_RFP_001.tif	53
32	A7_02_3_2_RFP_001.tif	54
18	A7_02_3_3_RFP_001.tif	55
18	A7_02_3_4_RFP_001.tif	56
159	A8_02_2_1_TagBFP_001.tif	57
135	A8_02_2_2_TagBFP_001.tif	58
109	A8_02_2_3_TagBFP_001.tif	59
149	A8_02_2_4_TagBFP_001.tif	60
34	A8_02_3_1_RFP_001.tif	61
26	A8_02_3_2_RFP_001.tif	62
15	A8_02_3_3_RFP_001.tif	63
42	A8_02_3_4_RFP_001.tif	64
334	B1_02_2_1_TagBFP_001.tif	65
210	B1_02_2_2_TagBFP_001.tif	66
279	B1_02_2_3_TagBFP_001.tif	67
203	B1_02_2_4_TagBFP_001.tif	68
25	B1_02_3_1_RFP_001.tif	69
22	B1_02_3_2_RFP_001.tif	70
28	B1_02_3_3_RFP_001.tif	71
26	B1_02_3_4_RFP_001.tif	72
352	B2_02_2_1_TagBFP_001.tif	73
266	B2_02_2_2_TagBFP_001.tif	74
217	B2_02_2_3_TagBFP_001.tif	75
214	B2_02_2_4_TagBFP_001.tif	76
19	B2_02_3_1_RFP_001.tif	77
26	B2_02_3_2_RFP_001.tif	78
18	B2_02_3_3_RFP_001.tif	79
21	B2_02_3_4_RFP_001.tif	80
325	B3_02_2_1_TagBFP_001.tif	81
265	B3_02_2_2_TagBFP_001.tif	82
282	B3_02_2_3_TagBFP_001.tif	83
257	B3_02_2_4_TagBFP_001.tif	84
23	B3_02_3_1_RFP_001.tif	85
21	B3_02_3_2_RFP_001.tif	86
19	B3_02_3_3_RFP_001.tif	87
26	B3_02_3_4_RFP_001.tif	88
301	B4_02_2_1_TagBFP_001.tif	89
248	B4_02_2_2_TagBFP_001.tif	90
268	B4_02_2_3_TagBFP_001.tif	91
270	B4_02_2_4_TagBFP_001.tif	92
15	B4_02_3_1_RFP_001.tif	93
25	B4_02_3_2_RFP_001.tif	94
20	B4_02_3_3_RFP_001.tif	95
20	B4_02_3_4_RFP_001.tif	96
313	B5_02_2_1_TagBFP_001.tif	97
263	B5_02_2_2_TagBFP_001.tif	98
268	B5_02_2_3_TagBFP_001.tif	99
324	B5_02_2_4_TagBFP_001.tif	100
28	B5_02_3_1_RFP_001.tif	101
27	B5_02_3_2_RFP_001.tif	102
24	B5_02_3_3_RFP_001.tif	103
26	B5_02_3_4_RFP_001.tif	104
250	B6_02_2_1_TagBFP_001.tif	105
253	B6_02_2_2_TagBFP_001.tif	106
214	B6_02_2_3_TagBFP_001.tif	107
276	B6_02_2_4_TagBFP_001.tif	108
21	B6_02_3_1_RFP_001.tif	109
30	B6_02_3_2_RFP_001.tif	110
17	B6_02_3_3_RFP_001.tif	111
30	B6_02_3_4_RFP_001.tif	112
207	B7_02_2_1_TagBFP_001.tif	113
176	B7_02_2_2_TagBFP_001.tif	114
165	B7_02_2_3_TagBFP_001.tif	115
187	B7_02_2_4_TagBFP_001.tif	116
16	B7_02_3_1_RFP_001.tif	117
33	B7_02_3_2_RFP_001.tif	118
19	B7_02_3_3_RFP_001.tif	119
33	B7_02_3_4_RFP_001.tif	120
186	B8_02_2_1_TagBFP_001.tif	121
132	B8_02_2_2_TagBFP_001.tif	122
147	B8_02_2_3_TagBFP_001.tif	123
141	B8_02_2_4_TagBFP_001.tif	124
19	B8_02_3_1_RFP_001.tif	125
33	B8_02_3_2_RFP_001.tif	126
20	B8_02_3_3_RFP_001.tif	127
35	B8_02_3_4_RFP_001.tif	128
434	C1_02_2_1_TagBFP_001.tif	129
226	C1_02_2_2_TagBFP_001.tif	130
385	C1_02_2_3_TagBFP_001.tif	131
242	C1_02_2_4_TagBFP_001.tif	132
15	C1_02_3_1_RFP_001.tif	133
3	C1_02_3_2_RFP_001.tif	134
17	C1_02_3_3_RFP_001.tif	135
12	C1_02_3_4_RFP_001.tif	136
323	C2_02_2_1_TagBFP_001.tif	137
392	C2_02_2_2_TagBFP_001.tif	138
387	C2_02_2_3_TagBFP_001.tif	139
250	C2_02_2_4_TagBFP_001.tif	140
6	C2_02_3_1_RFP_001.tif	141
12	C2_02_3_2_RFP_001.tif	142
13	C2_02_3_3_RFP_001.tif	143
14	C2_02_3_4_RFP_001.tif	144
351	C3_02_2_1_TagBFP_001.tif	145
353	C3_02_2_2_TagBFP_001.tif	146
367	C3_02_2_3_TagBFP_001.tif	147
308	C3_02_2_4_TagBFP_001.tif	148
8	C3_02_3_1_RFP_001.tif	149
8	C3_02_3_2_RFP_001.tif	150
7	C3_02_3_3_RFP_001.tif	151
14	C3_02_3_4_RFP_001.tif	152
330	C4_02_2_1_TagBFP_001.tif	153
306	C4_02_2_2_TagBFP_001.tif	154
507	C4_02_2_3_TagBFP_001.tif	155
410	C4_02_2_4_TagBFP_001.tif	156
9	C4_02_3_1_RFP_001.tif	157
5	C4_02_3_2_RFP_001.tif	158
15	C4_02_3_3_RFP_001.tif	159
14	C4_02_3_4_RFP_001.tif	160
400	C5_02_2_1_TagBFP_001.tif	161
294	C5_02_2_2_TagBFP_001.tif	162
421	C5_02_2_3_TagBFP_001.tif	163
322	C5_02_2_4_TagBFP_001.tif	164
17	C5_02_3_1_RFP_001.tif	165
3	C5_02_3_2_RFP_001.tif	166
10	C5_02_3_3_RFP_001.tif	167
10	C5_02_3_4_RFP_001.tif	168
341	C6_02_2_1_TagBFP_001.tif	169
246	C6_02_2_2_TagBFP_001.tif	170
314	C6_02_2_3_TagBFP_001.tif	171
252	C6_02_2_4_TagBFP_001.tif	172
12	C6_02_3_1_RFP_001.tif	173
15	C6_02_3_2_RFP_001.tif	174
5	C6_02_3_3_RFP_001.tif	175
13	C6_02_3_4_RFP_001.tif	176
281	C7_02_2_1_TagBFP_001.tif	177
252	C7_02_2_2_TagBFP_001.tif	178
296	C7_02_2_3_TagBFP_001.tif	179
237	C7_02_2_4_TagBFP_001.tif	180
13	C7_02_3_1_RFP_001.tif	181
24	C7_02_3_2_RFP_001.tif	182
18	C7_02_3_3_RFP_001.tif	183
19	C7_02_3_4_RFP_001.tif	184
221	C8_02_2_1_TagBFP_001.tif	185
180	C8_02_2_2_TagBFP_001.tif	186
210	C8_02_2_3_TagBFP_001.tif	187
140	C8_02_2_4_TagBFP_001.tif	188
21	C8_02_3_1_RFP_001.tif	189
29	C8_02_3_2_RFP_001.tif	190
21	C8_02_3_3_RFP_001.tif	191
15	C8_02_3_4_RFP_001.tif	192
490	D1_02_2_1_TagBFP_001.tif	193
194	D1_02_2_2_TagBFP_001.tif	194
495	D1_02_2_3_TagBFP_001.tif	195
250	D1_02_2_4_TagBFP_001.tif	196
6	D1_02_3_1_RFP_001.tif	197
0	D1_02_3_2_RFP_001.tif	198
5	D1_02_3_3_RFP_001.tif	199
2	D1_02_3_4_RFP_001.tif	200
492	D2_02_2_1_TagBFP_001.tif	201
439	D2_02_2_2_TagBFP_001.tif	202
554	D2_02_2_3_TagBFP_001.tif	203
408	D2_02_2_4_TagBFP_001.tif	204
10	D2_02_3_1_RFP_001.tif	205
12	D2_02_3_2_RFP_001.tif	206
7	D2_02_3_3_RFP_001.tif	207
8	D2_02_3_4_RFP_001.tif	208
581	D3_02_2_1_TagBFP_001.tif	209
498	D3_02_2_2_TagBFP_001.tif	210
563	D3_02_2_3_TagBFP_001.tif	211
389	D3_02_2_4_TagBFP_001.tif	212
7	D3_02_3_1_RFP_001.tif	213
36	D3_02_3_2_RFP_001.tif	214
7	D3_02_3_3_RFP_001.tif	215
9	D3_02_3_4_RFP_001.tif	216
527	D4_02_2_1_TagBFP_001.tif	217
470	D4_02_2_2_TagBFP_001.tif	218
421	D4_02_2_3_TagBFP_001.tif	219
366	D4_02_2_4_TagBFP_001.tif	220
2	D4_02_3_1_RFP_001.tif	221
14	D4_02_3_2_RFP_001.tif	222
3	D4_02_3_3_RFP_001.tif	223
9	D4_02_3_4_RFP_001.tif	224
568	D5_02_2_1_TagBFP_001.tif	225
493	D5_02_2_2_TagBFP_001.tif	226
672	D5_02_2_3_TagBFP_001.tif	227
522	D5_02_2_4_TagBFP_001.tif	228
16	D5_02_3_1_RFP_001.tif	229
8	D5_02_3_2_RFP_001.tif	230
3	D5_02_3_3_RFP_001.tif	231
9	D5_02_3_4_RFP_001.tif	232
469	D6_02_2_1_TagBFP_001.tif	233
328	D6_02_2_2_TagBFP_001.tif	234
441	D6_02_2_3_TagBFP_001.tif	235
389	D6_02_2_4_TagBFP_001.tif	236
6	D6_02_3_1_RFP_001.tif	237
17	D6_02_3_2_RFP_001.tif	238
13	D6_02_3_3_RFP_001.tif	239
15	D6_02_3_4_RFP_001.tif	240
330	D7_02_2_1_TagBFP_001.tif	241
284	D7_02_2_2_TagBFP_001.tif	242
369	D7_02_2_3_TagBFP_001.tif	243
305	D7_02_2_4_TagBFP_001.tif	244
15	D7_02_3_1_RFP_001.tif	245
18	D7_02_3_2_RFP_001.tif	246
19	D7_02_3_3_RFP_001.tif	247
12	D7_02_3_4_RFP_001.tif	248
244	D8_02_2_1_TagBFP_001.tif	249
193	D8_02_2_2_TagBFP_001.tif	250
293	D8_02_2_3_TagBFP_001.tif	251
206	D8_02_2_4_TagBFP_001.tif	252
16	D8_02_3_1_RFP_001.tif	253
34	D8_02_3_2_RFP_001.tif	254
25	D8_02_3_3_RFP_001.tif	255
24	D8_02_3_4_RFP_001.tif	256
687	E1_02_2_1_TagBFP_001.tif	257
497	E1_02_2_2_TagBFP_001.tif	258
682	E1_02_2_3_TagBFP_001.tif	259
442	E1_02_2_4_TagBFP_001.tif	260
7	E1_02_3_1_RFP_001.tif	261
4	E1_02_3_2_RFP_001.tif	262
3	E1_02_3_3_RFP_001.tif	263
5	E1_02_3_4_RFP_001.tif	264
738	E2_02_2_1_TagBFP_001.tif	265
574	E2_02_2_2_TagBFP_001.tif	266
627	E2_02_2_3_TagBFP_001.tif	267
581	E2_02_2_4_TagBFP_001.tif	268
5	E2_02_3_1_RFP_001.tif	269
5	E2_02_3_2_RFP_001.tif	270
8	E2_02_3_3_RFP_001.tif	271
9	E2_02_3_4_RFP_001.tif	272
668	E3_02_2_1_TagBFP_001.tif	273
538	E3_02_2_2_TagBFP_001.tif	274
545	E3_02_2_3_TagBFP_001.tif	275
646	E3_02_2_4_TagBFP_001.tif	276
10	E3_02_3_1_RFP_001.tif	277
6	E3_02_3_2_RFP_001.tif	278
9	E3_02_3_3_RFP_001.tif	279
10	E3_02_3_4_RFP_001.tif	280
657	E4_02_2_1_TagBFP_001.tif	281
652	E4_02_2_2_TagBFP_001.tif	282
579	E4_02_2_3_TagBFP_001.tif	283
545	E4_02_2_4_TagBFP_001.tif	284
6	E4_02_3_1_RFP_001.tif	285
15	E4_02_3_2_RFP_001.tif	286
4	E4_02_3_3_RFP_001.tif	287
11	E4_02_3_4_RFP_001.tif	288
538	E5_02_2_1_TagBFP_001.tif	289
547	E5_02_2_2_TagBFP_001.tif	290
536	E5_02_2_3_TagBFP_001.tif	291
519	E5_02_2_4_TagBFP_001.tif	292
2	E5_02_3_1_RFP_001.tif	293
9	E5_02_3_2_RFP_001.tif	294
8	E5_02_3_3_RFP_001.tif	295
7	E5_02_3_4_RFP_001.tif	296
513	E6_02_2_1_TagBFP_001.tif	297
470	E6_02_2_2_TagBFP_001.tif	298
505	E6_02_2_3_TagBFP_001.tif	299
519	E6_02_2_4_TagBFP_001.tif	300
8	E6_02_3_1_RFP_001.tif	301
12	E6_02_3_2_RFP_001.tif	302
15	E6_02_3_3_RFP_001.tif	303
14	E6_02_3_4_RFP_001.tif	304
504	E7_02_2_1_TagBFP_001.tif	305
336	E7_02_2_2_TagBFP_001.tif	306
393	E7_02_2_3_TagBFP_001.tif	307
264	E7_02_2_4_TagBFP_001.tif	308
14	E7_02_3_1_RFP_001.tif	309
15	E7_02_3_2_RFP_001.tif	310
15	E7_02_3_3_RFP_001.tif	311
17	E7_02_3_4_RFP_001.tif	312
294	E8_02_2_1_TagBFP_001.tif	313
241	E8_02_2_2_TagBFP_001.tif	314
338	E8_02_2_3_TagBFP_001.tif	315
300	E8_02_2_4_TagBFP_001.tif	316
18	E8_02_3_1_RFP_001.tif	317
24	E8_02_3_2_RFP_001.tif	318
24	E8_02_3_3_RFP_001.tif	319
20	E8_02_3_4_RFP_001.tif	320
692	F1_02_2_1_TagBFP_001.tif	321
611	F1_02_2_2_TagBFP_001.tif	322
697	F1_02_2_3_TagBFP_001.tif	323
546	F1_02_2_4_TagBFP_001.tif	324
11	F1_02_3_1_RFP_001.tif	325
8	F1_02_3_2_RFP_001.tif	326
7	F1_02_3_3_RFP_001.tif	327
7	F1_02_3_4_RFP_001.tif	328
910	F2_02_2_1_TagBFP_001.tif	329
799	F2_02_2_2_TagBFP_001.tif	330
667	F2_02_2_3_TagBFP_001.tif	331
682	F2_02_2_4_TagBFP_001.tif	332
9	F2_02_3_1_RFP_001.tif	333
19	F2_02_3_2_RFP_001.tif	334
11	F2_02_3_3_RFP_001.tif	335
9	F2_02_3_4_RFP_001.tif	336
699	F3_02_2_1_TagBFP_001.tif	337
506	F3_02_2_2_TagBFP_001.tif	338
623	F3_02_2_3_TagBFP_001.tif	339
624	F3_02_2_4_TagBFP_001.tif	340
11	F3_02_3_1_RFP_001.tif	341
5	F3_02_3_2_RFP_001.tif	342
1	F3_02_3_3_RFP_001.tif	343
3	F3_02_3_4_RFP_001.tif	344
614	F4_02_2_1_TagBFP_001.tif	345
709	F4_02_2_2_TagBFP_001.tif	346
689	F4_02_2_3_TagBFP_001.tif	347
632	F4_02_2_4_TagBFP_001.tif	348
6	F4_02_3_1_RFP_001.tif	349
9	F4_02_3_2_RFP_001.tif	350
5	F4_02_3_3_RFP_001.tif	351
9	F4_02_3_4_RFP_001.tif	352
695	F5_02_2_1_TagBFP_001.tif	353
903	F5_02_2_2_TagBFP_001.tif	354
699	F5_02_2_3_TagBFP_001.tif	355
649	F5_02_2_4_TagBFP_001.tif	356
2	F5_02_3_1_RFP_001.tif	357
18	F5_02_3_2_RFP_001.tif	358
10	F5_02_3_3_RFP_001.tif	359
12	F5_02_3_4_RFP_001.tif	360
673	F6_02_2_1_TagBFP_001.tif	361
633	F6_02_2_2_TagBFP_001.tif	362
586	F6_02_2_3_TagBFP_001.tif	363
552	F6_02_2_4_TagBFP_001.tif	364
11	F6_02_3_1_RFP_001.tif	365
20	F6_02_3_2_RFP_001.tif	366
9	F6_02_3_3_RFP_001.tif	367
9	F6_02_3_4_RFP_001.tif	368
387	F7_02_2_1_TagBFP_001.tif	369
443	F7_02_2_2_TagBFP_001.tif	370
438	F7_02_2_3_TagBFP_001.tif	371
396	F7_02_2_4_TagBFP_001.tif	372
14	F7_02_3_1_RFP_001.tif	373
15	F7_02_3_2_RFP_001.tif	374
14	F7_02_3_3_RFP_001.tif	375
15	F7_02_3_4_RFP_001.tif	376
312	F8_02_2_1_TagBFP_001.tif	377
209	F8_02_2_2_TagBFP_001.tif	378
379	F8_02_2_3_TagBFP_001.tif	379
293	F8_02_2_4_TagBFP_001.tif	380
22	F8_02_3_1_RFP_001.tif	381
30	F8_02_3_2_RFP_001.tif	382
23	F8_02_3_3_RFP_001.tif	383
29	F8_02_3_4_RFP_001.tif	384
899	G1_02_2_1_TagBFP_001.tif	385
553	G1_02_2_2_TagBFP_001.tif	386
785	G1_02_2_3_TagBFP_001.tif	387
525	G1_02_2_4_TagBFP_001.tif	388
3	G1_02_3_1_RFP_001.tif	389
6	G1_02_3_2_RFP_001.tif	390
4	G1_02_3_3_RFP_001.tif	391
0	G1_02_3_4_RFP_001.tif	392
863	G2_02_2_1_TagBFP_001.tif	393
854	G2_02_2_2_TagBFP_001.tif	394
780	G2_02_2_3_TagBFP_001.tif	395
604	G2_02_2_4_TagBFP_001.tif	396
3	G2_02_3_1_RFP_001.tif	397
18	G2_02_3_2_RFP_001.tif	398
6	G2_02_3_3_RFP_001.tif	399
12	G2_02_3_4_RFP_001.tif	400
810	G3_02_2_1_TagBFP_001.tif	401
981	G3_02_2_2_TagBFP_001.tif	402
791	G3_02_2_3_TagBFP_001.tif	403
739	G3_02_2_4_TagBFP_001.tif	404
6	G3_02_3_1_RFP_001.tif	405
5	G3_02_3_2_RFP_001.tif	406
4	G3_02_3_3_RFP_001.tif	407
8	G3_02_3_4_RFP_001.tif	408
719	G4_02_2_1_TagBFP_001.tif	409
615	G4_02_2_2_TagBFP_001.tif	410
675	G4_02_2_3_TagBFP_001.tif	411
702	G4_02_2_4_TagBFP_001.tif	412
3	G4_02_3_1_RFP_001.tif	413
7	G4_02_3_2_RFP_001.tif	414
8	G4_02_3_3_RFP_001.tif	415
5	G4_02_3_4_RFP_001.tif	416
815	G5_02_2_1_TagBFP_001.tif	417
665	G5_02_2_2_TagBFP_001.tif	418
691	G5_02_2_3_TagBFP_001.tif	419
696	G5_02_2_4_TagBFP_001.tif	420
13	G5_02_3_1_RFP_001.tif	421
4	G5_02_3_2_RFP_001.tif	422
7	G5_02_3_3_RFP_001.tif	423
6	G5_02_3_4_RFP_001.tif	424
551	G6_02_2_1_TagBFP_001.tif	425
536	G6_02_2_2_TagBFP_001.tif	426
550	G6_02_2_3_TagBFP_001.tif	427
684	G6_02_2_4_TagBFP_001.tif	428
6	G6_02_3_1_RFP_001.tif	429
10	G6_02_3_2_RFP_001.tif	430
5	G6_02_3_3_RFP_001.tif	431
14	G6_02_3_4_RFP_001.tif	432
410	G7_02_2_1_TagBFP_001.tif	433
359	G7_02_2_2_TagBFP_001.tif	434
439	G7_02_2_3_TagBFP_001.tif	435
425	G7_02_2_4_TagBFP_001.tif	436
9	G7_02_3_1_RFP_001.tif	437
19	G7_02_3_2_RFP_001.tif	438
21	G7_02_3_3_RFP_001.tif	439
16	G7_02_3_4_RFP_001.tif	440
233	G8_02_2_1_TagBFP_001.tif	441
204	G8_02_2_2_TagBFP_001.tif	442
258	G8_02_2_3_TagBFP_001.tif	443
341	G8_02_2_4_TagBFP_001.tif	444
15	G8_02_3_1_RFP_001.tif	445
16	G8_02_3_2_RFP_001.tif	446
18	G8_02_3_3_RFP_001.tif	447
24	G8_02_3_4_RFP_001.tif	448
913	H1_02_2_1_TagBFP_001.tif	449
604	H1_02_2_2_TagBFP_001.tif	450
1101	H1_02_2_3_TagBFP_001.tif	451
727	H1_02_2_4_TagBFP_001.tif	452
10	H1_02_3_1_RFP_001.tif	453
11	H1_02_3_2_RFP_001.tif	454
19	H1_02_3_3_RFP_001.tif	455
8	H1_02_3_4_RFP_001.tif	456
893	H2_02_2_1_TagBFP_001.tif	457
761	H2_02_2_2_TagBFP_001.tif	458
985	H2_02_2_3_TagBFP_001.tif	459
901	H2_02_2_4_TagBFP_001.tif	460
9	H2_02_3_1_RFP_001.tif	461
17	H2_02_3_2_RFP_001.tif	462
22	H2_02_3_3_RFP_001.tif	463
9	H2_02_3_4_RFP_001.tif	464
832	H3_02_2_1_TagBFP_001.tif	465
666	H3_02_2_2_TagBFP_001.tif	466
1106	H3_02_2_3_TagBFP_001.tif	467
1003	H3_02_2_4_TagBFP_001.tif	468
5	H3_02_3_1_RFP_001.tif	469
9	H3_02_3_2_RFP_001.tif	470
5	H3_02_3_3_RFP_001.tif	471
11	H3_02_3_4_RFP_001.tif	472
695	H4_02_2_1_TagBFP_001.tif	473
827	H4_02_2_2_TagBFP_001.tif	474
1079	H4_02_2_3_TagBFP_001.tif	475
1013	H4_02_2_4_TagBFP_001.tif	476
4	H4_02_3_1_RFP_001.tif	477
7	H4_02_3_2_RFP_001.tif	478
16	H4_02_3_3_RFP_001.tif	479
13	H4_02_3_4_RFP_001.tif	480
662	H5_02_2_1_TagBFP_001.tif	481
593	H5_02_2_2_TagBFP_001.tif	482
690	H5_02_2_3_TagBFP_001.tif	483
784	H5_02_2_4_TagBFP_001.tif	484
4	H5_02_3_1_RFP_001.tif	485
4	H5_02_3_2_RFP_001.tif	486
6	H5_02_3_3_RFP_001.tif	487
19	H5_02_3_4_RFP_001.tif	488
527	H6_02_2_1_TagBFP_001.tif	489
490	H6_02_2_2_TagBFP_001.tif	490
581	H6_02_2_3_TagBFP_001.tif	491
587	H6_02_2_4_TagBFP_001.tif	492
8	H6_02_3_1_RFP_001.tif	493
8	H6_02_3_2_RFP_001.tif	494
14	H6_02_3_3_RFP_001.tif	495
8	H6_02_3_4_RFP_001.tif	496
277	H7_02_2_1_TagBFP_001.tif	497
300	H7_02_2_2_TagBFP_001.tif	498
481	H7_02_2_3_TagBFP_001.tif	499
486	H7_02_2_4_TagBFP_001.tif	500
10	H7_02_3_1_RFP_001.tif	501
11	H7_02_3_2_RFP_001.tif	502
25	H7_02_3_3_RFP_001.tif	503
20	H7_02_3_4_RFP_001.tif	504
206	H8_02_2_1_TagBFP_001.tif	505
196	H8_02_2_2_TagBFP_001.tif	506
284	H8_02_2_3_TagBFP_001.tif	507
444	H8_02_2_4_TagBFP_001.tif	508
17	H8_02_3_1_RFP_001.tif	509
23	H8_02_3_2_RFP_001.tif	510
21	H8_02_3_3_RFP_001.tif	511
26	H8_02_3_4_RFP_001.tif	512
