# Supplementary material for: Predicting anti-cancer drug combination responses with a temporal cell state network model
Source: PLoS Comput Biol. 2023 May 1;19(5):e1011082. doi: 10.1371/journal.pcbi.1011082 (PMC10174488; doi:10.1371/journal.pcbi.1011082)
Supplement: S1 Code — (ZIP) [file pcbi.1011082.s001.zip › U87_Image_PD_TAK_bio3.csv]

Count_IdentifyPrimaryObjects	FileName_DNA	ImageNumber
144	A1_02_2_1_TagBFP_001.tif	1
141	A1_02_2_2_TagBFP_001.tif	2
97	A1_02_2_3_TagBFP_001.tif	3
130	A1_02_2_4_TagBFP_001.tif	4
11	A1_02_3_1_RFP_001.tif	5
27	A1_02_3_2_RFP_001.tif	6
12	A1_02_3_3_RFP_001.tif	7
34	A1_02_3_4_RFP_001.tif	8
99	A2_02_2_1_TagBFP_001.tif	9
79	A2_02_2_2_TagBFP_001.tif	10
104	A2_02_2_3_TagBFP_001.tif	11
70	A2_02_2_4_TagBFP_001.tif	12
3	A2_02_3_1_RFP_001.tif	13
15	A2_02_3_2_RFP_001.tif	14
6	A2_02_3_3_RFP_001.tif	15
23	A2_02_3_4_RFP_001.tif	16
89	A3_02_2_1_TagBFP_001.tif	17
110	A3_02_2_2_TagBFP_001.tif	18
109	A3_02_2_3_TagBFP_001.tif	19
96	A3_02_2_4_TagBFP_001.tif	20
17	A3_02_3_1_RFP_001.tif	21
19	A3_02_3_2_RFP_001.tif	22
13	A3_02_3_3_RFP_001.tif	23
13	A3_02_3_4_RFP_001.tif	24
145	A4_02_2_1_TagBFP_001.tif	25
109	A4_02_2_2_TagBFP_001.tif	26
86	A4_02_2_3_TagBFP_001.tif	27
92	A4_02_2_4_TagBFP_001.tif	28
5	A4_02_3_1_RFP_001.tif	29
21	A4_02_3_2_RFP_001.tif	30
11	A4_02_3_3_RFP_001.tif	31
12	A4_02_3_4_RFP_001.tif	32
115	A5_02_2_1_TagBFP_001.tif	33
116	A5_02_2_2_TagBFP_001.tif	34
81	A5_02_2_3_TagBFP_001.tif	35
132	A5_02_2_4_TagBFP_001.tif	36
11	A5_02_3_1_RFP_001.tif	37
17	A5_02_3_2_RFP_001.tif	38
2	A5_02_3_3_RFP_001.tif	39
15	A5_02_3_4_RFP_001.tif	40
127	A6_02_2_1_TagBFP_001.tif	41
140	A6_02_2_2_TagBFP_001.tif	42
107	A6_02_2_3_TagBFP_001.tif	43
80	A6_02_2_4_TagBFP_001.tif	44
12	A6_02_3_1_RFP_001.tif	45
23	A6_02_3_2_RFP_001.tif	46
25	A6_02_3_3_RFP_001.tif	47
19	A6_02_3_4_RFP_001.tif	48
64	A7_02_2_1_TagBFP_001.tif	49
111	A7_02_2_2_TagBFP_001.tif	50
64	A7_02_2_3_TagBFP_001.tif	51
129	A7_02_2_4_TagBFP_001.tif	52
17	A7_02_3_1_RFP_001.tif	53
21	A7_02_3_2_RFP_001.tif	54
12	A7_02_3_3_RFP_001.tif	55
24	A7_02_3_4_RFP_001.tif	56
61	A8_02_2_1_TagBFP_001.tif	57
75	A8_02_2_2_TagBFP_001.tif	58
65	A8_02_2_3_TagBFP_001.tif	59
89	A8_02_2_4_TagBFP_001.tif	60
8	A8_02_3_1_RFP_001.tif	61
28	A8_02_3_2_RFP_001.tif	62
19	A8_02_3_3_RFP_001.tif	63
26	A8_02_3_4_RFP_001.tif	64
209	B1_02_2_1_TagBFP_001.tif	65
75	B1_02_2_2_TagBFP_001.tif	66
220	B1_02_2_3_TagBFP_001.tif	67
84	B1_02_2_4_TagBFP_001.tif	68
12	B1_02_3_1_RFP_001.tif	69
14	B1_02_3_2_RFP_001.tif	70
20	B1_02_3_3_RFP_001.tif	71
11	B1_02_3_4_RFP_001.tif	72
169	B2_02_2_1_TagBFP_001.tif	73
139	B2_02_2_2_TagBFP_001.tif	74
183	B2_02_2_3_TagBFP_001.tif	75
115	B2_02_2_4_TagBFP_001.tif	76
11	B2_02_3_1_RFP_001.tif	77
32	B2_02_3_2_RFP_001.tif	78
11	B2_02_3_3_RFP_001.tif	79
20	B2_02_3_4_RFP_001.tif	80
162	B3_02_2_1_TagBFP_001.tif	81
195	B3_02_2_2_TagBFP_001.tif	82
147	B3_02_2_3_TagBFP_001.tif	83
140	B3_02_2_4_TagBFP_001.tif	84
17	B3_02_3_1_RFP_001.tif	85
20	B3_02_3_2_RFP_001.tif	86
11	B3_02_3_3_RFP_001.tif	87
22	B3_02_3_4_RFP_001.tif	88
189	B4_02_2_1_TagBFP_001.tif	89
214	B4_02_2_2_TagBFP_001.tif	90
147	B4_02_2_3_TagBFP_001.tif	91
179	B4_02_2_4_TagBFP_001.tif	92
11	B4_02_3_1_RFP_001.tif	93
24	B4_02_3_2_RFP_001.tif	94
11	B4_02_3_3_RFP_001.tif	95
21	B4_02_3_4_RFP_001.tif	96
185	B5_02_2_1_TagBFP_001.tif	97
163	B5_02_2_2_TagBFP_001.tif	98
141	B5_02_2_3_TagBFP_001.tif	99
182	B5_02_2_4_TagBFP_001.tif	100
11	B5_02_3_1_RFP_001.tif	101
11	B5_02_3_2_RFP_001.tif	102
11	B5_02_3_3_RFP_001.tif	103
32	B5_02_3_4_RFP_001.tif	104
127	B6_02_2_1_TagBFP_001.tif	105
127	B6_02_2_2_TagBFP_001.tif	106
114	B6_02_2_3_TagBFP_001.tif	107
152	B6_02_2_4_TagBFP_001.tif	108
6	B6_02_3_1_RFP_001.tif	109
24	B6_02_3_2_RFP_001.tif	110
12	B6_02_3_3_RFP_001.tif	111
14	B6_02_3_4_RFP_001.tif	112
113	B7_02_2_1_TagBFP_001.tif	113
92	B7_02_2_2_TagBFP_001.tif	114
118	B7_02_2_3_TagBFP_001.tif	115
89	B7_02_2_4_TagBFP_001.tif	116
7	B7_02_3_1_RFP_001.tif	117
28	B7_02_3_2_RFP_001.tif	118
18	B7_02_3_3_RFP_001.tif	119
15	B7_02_3_4_RFP_001.tif	120
102	B8_02_2_1_TagBFP_001.tif	121
123	B8_02_2_2_TagBFP_001.tif	122
85	B8_02_2_3_TagBFP_001.tif	123
65	B8_02_2_4_TagBFP_001.tif	124
14	B8_02_3_1_RFP_001.tif	125
25	B8_02_3_2_RFP_001.tif	126
16	B8_02_3_3_RFP_001.tif	127
19	B8_02_3_4_RFP_001.tif	128
245	C1_02_2_1_TagBFP_001.tif	129
95	C1_02_2_2_TagBFP_001.tif	130
160	C1_02_2_3_TagBFP_001.tif	131
118	C1_02_2_4_TagBFP_001.tif	132
7	C1_02_3_1_RFP_001.tif	133
3	C1_02_3_2_RFP_001.tif	134
4	C1_02_3_3_RFP_001.tif	135
4	C1_02_3_4_RFP_001.tif	136
183	C2_02_2_1_TagBFP_001.tif	137
183	C2_02_2_2_TagBFP_001.tif	138
249	C2_02_2_3_TagBFP_001.tif	139
147	C2_02_2_4_TagBFP_001.tif	140
4	C2_02_3_1_RFP_001.tif	141
7	C2_02_3_2_RFP_001.tif	142
9	C2_02_3_3_RFP_001.tif	143
2	C2_02_3_4_RFP_001.tif	144
198	C3_02_2_1_TagBFP_001.tif	145
160	C3_02_2_2_TagBFP_001.tif	146
171	C3_02_2_3_TagBFP_001.tif	147
219	C3_02_2_4_TagBFP_001.tif	148
5	C3_02_3_1_RFP_001.tif	149
6	C3_02_3_2_RFP_001.tif	150
0	C3_02_3_3_RFP_001.tif	151
13	C3_02_3_4_RFP_001.tif	152
225	C4_02_2_1_TagBFP_001.tif	153
136	C4_02_2_2_TagBFP_001.tif	154
191	C4_02_2_3_TagBFP_001.tif	155
221	C4_02_2_4_TagBFP_001.tif	156
3	C4_02_3_1_RFP_001.tif	157
9	C4_02_3_2_RFP_001.tif	158
6	C4_02_3_3_RFP_001.tif	159
12	C4_02_3_4_RFP_001.tif	160
199	C5_02_2_1_TagBFP_001.tif	161
183	C5_02_2_2_TagBFP_001.tif	162
196	C5_02_2_3_TagBFP_001.tif	163
205	C5_02_2_4_TagBFP_001.tif	164
3	C5_02_3_1_RFP_001.tif	165
19	C5_02_3_2_RFP_001.tif	166
21	C5_02_3_3_RFP_001.tif	167
9	C5_02_3_4_RFP_001.tif	168
187	C6_02_2_1_TagBFP_001.tif	169
139	C6_02_2_2_TagBFP_001.tif	170
203	C6_02_2_3_TagBFP_001.tif	171
196	C6_02_2_4_TagBFP_001.tif	172
1	C6_02_3_1_RFP_001.tif	173
16	C6_02_3_2_RFP_001.tif	174
16	C6_02_3_3_RFP_001.tif	175
13	C6_02_3_4_RFP_001.tif	176
141	C7_02_2_1_TagBFP_001.tif	177
112	C7_02_2_2_TagBFP_001.tif	178
124	C7_02_2_3_TagBFP_001.tif	179
117	C7_02_2_4_TagBFP_001.tif	180
13	C7_02_3_1_RFP_001.tif	181
29	C7_02_3_2_RFP_001.tif	182
11	C7_02_3_3_RFP_001.tif	183
16	C7_02_3_4_RFP_001.tif	184
98	C8_02_2_1_TagBFP_001.tif	185
123	C8_02_2_2_TagBFP_001.tif	186
71	C8_02_2_3_TagBFP_001.tif	187
107	C8_02_2_4_TagBFP_001.tif	188
26	C8_02_3_1_RFP_001.tif	189
27	C8_02_3_2_RFP_001.tif	190
8	C8_02_3_3_RFP_001.tif	191
14	C8_02_3_4_RFP_001.tif	192
323	D1_02_2_1_TagBFP_001.tif	193
144	D1_02_2_2_TagBFP_001.tif	194
348	D1_02_2_3_TagBFP_001.tif	195
199	D1_02_2_4_TagBFP_001.tif	196
2	D1_02_3_1_RFP_001.tif	197
4	D1_02_3_2_RFP_001.tif	198
3	D1_02_3_3_RFP_001.tif	199
7	D1_02_3_4_RFP_001.tif	200
282	D2_02_2_1_TagBFP_001.tif	201
283	D2_02_2_2_TagBFP_001.tif	202
371	D2_02_2_3_TagBFP_001.tif	203
278	D2_02_2_4_TagBFP_001.tif	204
5	D2_02_3_1_RFP_001.tif	205
7	D2_02_3_2_RFP_001.tif	206
4	D2_02_3_3_RFP_001.tif	207
7	D2_02_3_4_RFP_001.tif	208
303	D3_02_2_1_TagBFP_001.tif	209
298	D3_02_2_2_TagBFP_001.tif	210
250	D3_02_2_3_TagBFP_001.tif	211
252	D3_02_2_4_TagBFP_001.tif	212
2	D3_02_3_1_RFP_001.tif	213
9	D3_02_3_2_RFP_001.tif	214
1	D3_02_3_3_RFP_001.tif	215
2	D3_02_3_4_RFP_001.tif	216
282	D4_02_2_1_TagBFP_001.tif	217
272	D4_02_2_2_TagBFP_001.tif	218
308	D4_02_2_3_TagBFP_001.tif	219
297	D4_02_2_4_TagBFP_001.tif	220
4	D4_02_3_1_RFP_001.tif	221
6	D4_02_3_2_RFP_001.tif	222
4	D4_02_3_3_RFP_001.tif	223
9	D4_02_3_4_RFP_001.tif	224
263	D5_02_2_1_TagBFP_001.tif	225
224	D5_02_2_2_TagBFP_001.tif	226
253	D5_02_2_3_TagBFP_001.tif	227
242	D5_02_2_4_TagBFP_001.tif	228
1	D5_02_3_1_RFP_001.tif	229
12	D5_02_3_2_RFP_001.tif	230
1	D5_02_3_3_RFP_001.tif	231
7	D5_02_3_4_RFP_001.tif	232
244	D6_02_2_1_TagBFP_001.tif	233
252	D6_02_2_2_TagBFP_001.tif	234
300	D6_02_2_3_TagBFP_001.tif	235
205	D6_02_2_4_TagBFP_001.tif	236
3	D6_02_3_1_RFP_001.tif	237
13	D6_02_3_2_RFP_001.tif	238
5	D6_02_3_3_RFP_001.tif	239
8	D6_02_3_4_RFP_001.tif	240
230	D7_02_2_1_TagBFP_001.tif	241
171	D7_02_2_2_TagBFP_001.tif	242
186	D7_02_2_3_TagBFP_001.tif	243
178	D7_02_2_4_TagBFP_001.tif	244
8	D7_02_3_1_RFP_001.tif	245
10	D7_02_3_2_RFP_001.tif	246
15	D7_02_3_3_RFP_001.tif	247
18	D7_02_3_4_RFP_001.tif	248
122	D8_02_2_1_TagBFP_001.tif	249
100	D8_02_2_2_TagBFP_001.tif	250
128	D8_02_2_3_TagBFP_001.tif	251
133	D8_02_2_4_TagBFP_001.tif	252
15	D8_02_3_1_RFP_001.tif	253
19	D8_02_3_2_RFP_001.tif	254
20	D8_02_3_3_RFP_001.tif	255
20	D8_02_3_4_RFP_001.tif	256
481	E1_02_2_1_TagBFP_001.tif	257
315	E1_02_2_2_TagBFP_001.tif	258
485	E1_02_2_3_TagBFP_001.tif	259
229	E1_02_2_4_TagBFP_001.tif	260
4	E1_02_3_1_RFP_001.tif	261
32	E1_02_3_2_RFP_001.tif	262
4	E1_02_3_3_RFP_001.tif	263
3	E1_02_3_4_RFP_001.tif	264
518	E2_02_2_1_TagBFP_001.tif	265
393	E2_02_2_2_TagBFP_001.tif	266
484	E2_02_2_3_TagBFP_001.tif	267
350	E2_02_2_4_TagBFP_001.tif	268
1	E2_02_3_1_RFP_001.tif	269
14	E2_02_3_2_RFP_001.tif	270
3	E2_02_3_3_RFP_001.tif	271
10	E2_02_3_4_RFP_001.tif	272
420	E3_02_2_1_TagBFP_001.tif	273
502	E3_02_2_2_TagBFP_001.tif	274
436	E3_02_2_3_TagBFP_001.tif	275
303	E3_02_2_4_TagBFP_001.tif	276
5	E3_02_3_1_RFP_001.tif	277
4	E3_02_3_2_RFP_001.tif	278
12	E3_02_3_3_RFP_001.tif	279
6	E3_02_3_4_RFP_001.tif	280
412	E4_02_2_1_TagBFP_001.tif	281
457	E4_02_2_2_TagBFP_001.tif	282
360	E4_02_2_3_TagBFP_001.tif	283
432	E4_02_2_4_TagBFP_001.tif	284
2	E4_02_3_1_RFP_001.tif	285
9	E4_02_3_2_RFP_001.tif	286
4	E4_02_3_3_RFP_001.tif	287
12	E4_02_3_4_RFP_001.tif	288
435	E5_02_2_1_TagBFP_001.tif	289
305	E5_02_2_2_TagBFP_001.tif	290
285	E5_02_2_3_TagBFP_001.tif	291
316	E5_02_2_4_TagBFP_001.tif	292
1	E5_02_3_1_RFP_001.tif	293
8	E5_02_3_2_RFP_001.tif	294
3	E5_02_3_3_RFP_001.tif	295
12	E5_02_3_4_RFP_001.tif	296
190	E6_02_2_1_TagBFP_001.tif	297
334	E6_02_2_2_TagBFP_001.tif	298
294	E6_02_2_3_TagBFP_001.tif	299
298	E6_02_2_4_TagBFP_001.tif	300
9	E6_02_3_1_RFP_001.tif	301
9	E6_02_3_2_RFP_001.tif	302
3	E6_02_3_3_RFP_001.tif	303
13	E6_02_3_4_RFP_001.tif	304
140	E7_02_2_1_TagBFP_001.tif	305
213	E7_02_2_2_TagBFP_001.tif	306
207	E7_02_2_3_TagBFP_001.tif	307
210	E7_02_2_4_TagBFP_001.tif	308
12	E7_02_3_1_RFP_001.tif	309
20	E7_02_3_2_RFP_001.tif	310
10	E7_02_3_3_RFP_001.tif	311
10	E7_02_3_4_RFP_001.tif	312
124	E8_02_2_1_TagBFP_001.tif	313
105	E8_02_2_2_TagBFP_001.tif	314
140	E8_02_2_3_TagBFP_001.tif	315
124	E8_02_2_4_TagBFP_001.tif	316
8	E8_02_3_1_RFP_001.tif	317
19	E8_02_3_2_RFP_001.tif	318
18	E8_02_3_3_RFP_001.tif	319
22	E8_02_3_4_RFP_001.tif	320
469	F1_02_2_1_TagBFP_001.tif	321
374	F1_02_2_2_TagBFP_001.tif	322
557	F1_02_2_3_TagBFP_001.tif	323
193	F1_02_2_4_TagBFP_001.tif	324
5	F1_02_3_1_RFP_001.tif	325
3	F1_02_3_2_RFP_001.tif	326
9	F1_02_3_3_RFP_001.tif	327
5	F1_02_3_4_RFP_001.tif	328
313	F2_02_2_1_TagBFP_001.tif	329
316	F2_02_2_2_TagBFP_001.tif	330
359	F2_02_2_3_TagBFP_001.tif	331
318	F2_02_2_4_TagBFP_001.tif	332
9	F2_02_3_1_RFP_001.tif	333
7	F2_02_3_2_RFP_001.tif	334
7	F2_02_3_3_RFP_001.tif	335
8	F2_02_3_4_RFP_001.tif	336
385	F3_02_2_1_TagBFP_001.tif	337
327	F3_02_2_2_TagBFP_001.tif	338
439	F3_02_2_3_TagBFP_001.tif	339
420	F3_02_2_4_TagBFP_001.tif	340
4	F3_02_3_1_RFP_001.tif	341
5	F3_02_3_2_RFP_001.tif	342
0	F3_02_3_3_RFP_001.tif	343
3	F3_02_3_4_RFP_001.tif	344
298	F4_02_2_1_TagBFP_001.tif	345
282	F4_02_2_2_TagBFP_001.tif	346
284	F4_02_2_3_TagBFP_001.tif	347
290	F4_02_2_4_TagBFP_001.tif	348
7	F4_02_3_1_RFP_001.tif	349
2	F4_02_3_2_RFP_001.tif	350
0	F4_02_3_3_RFP_001.tif	351
2	F4_02_3_4_RFP_001.tif	352
365	F5_02_2_1_TagBFP_001.tif	353
306	F5_02_2_2_TagBFP_001.tif	354
427	F5_02_2_3_TagBFP_001.tif	355
307	F5_02_2_4_TagBFP_001.tif	356
2	F5_02_3_1_RFP_001.tif	357
7	F5_02_3_2_RFP_001.tif	358
7	F5_02_3_3_RFP_001.tif	359
1	F5_02_3_4_RFP_001.tif	360
312	F6_02_2_1_TagBFP_001.tif	361
379	F6_02_2_2_TagBFP_001.tif	362
262	F6_02_2_3_TagBFP_001.tif	363
229	F6_02_2_4_TagBFP_001.tif	364
4	F6_02_3_1_RFP_001.tif	365
8	F6_02_3_2_RFP_001.tif	366
8	F6_02_3_3_RFP_001.tif	367
8	F6_02_3_4_RFP_001.tif	368
223	F7_02_2_1_TagBFP_001.tif	369
204	F7_02_2_2_TagBFP_001.tif	370
194	F7_02_2_3_TagBFP_001.tif	371
239	F7_02_2_4_TagBFP_001.tif	372
7	F7_02_3_1_RFP_001.tif	373
10	F7_02_3_2_RFP_001.tif	374
12	F7_02_3_3_RFP_001.tif	375
14	F7_02_3_4_RFP_001.tif	376
89	F8_02_2_1_TagBFP_001.tif	377
128	F8_02_2_2_TagBFP_001.tif	378
182	F8_02_2_3_TagBFP_001.tif	379
132	F8_02_2_4_TagBFP_001.tif	380
5	F8_02_3_1_RFP_001.tif	381
18	F8_02_3_2_RFP_001.tif	382
11	F8_02_3_3_RFP_001.tif	383
17	F8_02_3_4_RFP_001.tif	384
606	G1_02_2_1_TagBFP_001.tif	385
448	G1_02_2_2_TagBFP_001.tif	386
667	G1_02_2_3_TagBFP_001.tif	387
354	G1_02_2_4_TagBFP_001.tif	388
44	G1_02_3_1_RFP_001.tif	389
5	G1_02_3_2_RFP_001.tif	390
7	G1_02_3_3_RFP_001.tif	391
6	G1_02_3_4_RFP_001.tif	392
532	G2_02_2_1_TagBFP_001.tif	393
511	G2_02_2_2_TagBFP_001.tif	394
630	G2_02_2_3_TagBFP_001.tif	395
483	G2_02_2_4_TagBFP_001.tif	396
3	G2_02_3_1_RFP_001.tif	397
9	G2_02_3_2_RFP_001.tif	398
6	G2_02_3_3_RFP_001.tif	399
7	G2_02_3_4_RFP_001.tif	400
483	G3_02_2_1_TagBFP_001.tif	401
424	G3_02_2_2_TagBFP_001.tif	402
496	G3_02_2_3_TagBFP_001.tif	403
432	G3_02_2_4_TagBFP_001.tif	404
2	G3_02_3_1_RFP_001.tif	405
8	G3_02_3_2_RFP_001.tif	406
6	G3_02_3_3_RFP_001.tif	407
4	G3_02_3_4_RFP_001.tif	408
443	G4_02_2_1_TagBFP_001.tif	409
402	G4_02_2_2_TagBFP_001.tif	410
520	G4_02_2_3_TagBFP_001.tif	411
505	G4_02_2_4_TagBFP_001.tif	412
5	G4_02_3_1_RFP_001.tif	413
8	G4_02_3_2_RFP_001.tif	414
4	G4_02_3_3_RFP_001.tif	415
10	G4_02_3_4_RFP_001.tif	416
493	G5_02_2_1_TagBFP_001.tif	417
480	G5_02_2_2_TagBFP_001.tif	418
411	G5_02_2_3_TagBFP_001.tif	419
425	G5_02_2_4_TagBFP_001.tif	420
3	G5_02_3_1_RFP_001.tif	421
9	G5_02_3_2_RFP_001.tif	422
4	G5_02_3_3_RFP_001.tif	423
7	G5_02_3_4_RFP_001.tif	424
358	G6_02_2_1_TagBFP_001.tif	425
380	G6_02_2_2_TagBFP_001.tif	426
387	G6_02_2_3_TagBFP_001.tif	427
343	G6_02_2_4_TagBFP_001.tif	428
4	G6_02_3_1_RFP_001.tif	429
10	G6_02_3_2_RFP_001.tif	430
7	G6_02_3_3_RFP_001.tif	431
10	G6_02_3_4_RFP_001.tif	432
165	G7_02_2_1_TagBFP_001.tif	433
152	G7_02_2_2_TagBFP_001.tif	434
238	G7_02_2_3_TagBFP_001.tif	435
172	G7_02_2_4_TagBFP_001.tif	436
3	G7_02_3_1_RFP_001.tif	437
8	G7_02_3_2_RFP_001.tif	438
5	G7_02_3_3_RFP_001.tif	439
11	G7_02_3_4_RFP_001.tif	440
112	G8_02_2_1_TagBFP_001.tif	441
144	G8_02_2_2_TagBFP_001.tif	442
133	G8_02_2_3_TagBFP_001.tif	443
90	G8_02_2_4_TagBFP_001.tif	444
8	G8_02_3_1_RFP_001.tif	445
22	G8_02_3_2_RFP_001.tif	446
9	G8_02_3_3_RFP_001.tif	447
15	G8_02_3_4_RFP_001.tif	448
548	H1_02_2_1_TagBFP_001.tif	449
384	H1_02_2_2_TagBFP_001.tif	450
630	H1_02_2_3_TagBFP_001.tif	451
479	H1_02_2_4_TagBFP_001.tif	452
3	H1_02_3_1_RFP_001.tif	453
28	H1_02_3_2_RFP_001.tif	454
5	H1_02_3_3_RFP_001.tif	455
8	H1_02_3_4_RFP_001.tif	456
434	H2_02_2_1_TagBFP_001.tif	457
519	H2_02_2_2_TagBFP_001.tif	458
587	H2_02_2_3_TagBFP_001.tif	459
544	H2_02_2_4_TagBFP_001.tif	460
1	H2_02_3_1_RFP_001.tif	461
9	H2_02_3_2_RFP_001.tif	462
4	H2_02_3_3_RFP_001.tif	463
11	H2_02_3_4_RFP_001.tif	464
366	H3_02_2_1_TagBFP_001.tif	465
309	H3_02_2_2_TagBFP_001.tif	466
669	H3_02_2_3_TagBFP_001.tif	467
476	H3_02_2_4_TagBFP_001.tif	468
0	H3_02_3_1_RFP_001.tif	469
3	H3_02_3_2_RFP_001.tif	470
7	H3_02_3_3_RFP_001.tif	471
7	H3_02_3_4_RFP_001.tif	472
316	H4_02_2_1_TagBFP_001.tif	473
373	H4_02_2_2_TagBFP_001.tif	474
579	H4_02_2_3_TagBFP_001.tif	475
459	H4_02_2_4_TagBFP_001.tif	476
0	H4_02_3_1_RFP_001.tif	477
4	H4_02_3_2_RFP_001.tif	478
7	H4_02_3_3_RFP_001.tif	479
11	H4_02_3_4_RFP_001.tif	480
501	H5_02_2_1_TagBFP_001.tif	481
255	H5_02_2_2_TagBFP_001.tif	482
615	H5_02_2_3_TagBFP_001.tif	483
458	H5_02_2_4_TagBFP_001.tif	484
3	H5_02_3_1_RFP_001.tif	485
10	H5_02_3_2_RFP_001.tif	486
7	H5_02_3_3_RFP_001.tif	487
7	H5_02_3_4_RFP_001.tif	488
248	H6_02_2_1_TagBFP_001.tif	489
351	H6_02_2_2_TagBFP_001.tif	490
393	H6_02_2_3_TagBFP_001.tif	491
474	H6_02_2_4_TagBFP_001.tif	492
3	H6_02_3_1_RFP_001.tif	493
7	H6_02_3_2_RFP_001.tif	494
6	H6_02_3_3_RFP_001.tif	495
14	H6_02_3_4_RFP_001.tif	496
92	H7_02_2_1_TagBFP_001.tif	497
130	H7_02_2_2_TagBFP_001.tif	498
265	H7_02_2_3_TagBFP_001.tif	499
149	H7_02_2_4_TagBFP_001.tif	500
6	H7_02_3_1_RFP_001.tif	501
11	H7_02_3_2_RFP_001.tif	502
12	H7_02_3_3_RFP_001.tif	503
20	H7_02_3_4_RFP_001.tif	504
31	H8_02_2_1_TagBFP_001.tif	505
80	H8_02_2_2_TagBFP_001.tif	506
118	H8_02_2_3_TagBFP_001.tif	507
136	H8_02_2_4_TagBFP_001.tif	508
4	H8_02_3_1_RFP_001.tif	509
14	H8_02_3_2_RFP_001.tif	510
16	H8_02_3_3_RFP_001.tif	511
19	H8_02_3_4_RFP_001.tif	512
