# Supplementary material for: Predicting anti-cancer drug combination responses with a temporal cell state network model
Source: PLoS Comput Biol. 2023 May 1;19(5):e1011082. doi: 10.1371/journal.pcbi.1011082 (PMC10174488; doi:10.1371/journal.pcbi.1011082)
Supplement: S1 Code — (ZIP) [file pcbi.1011082.s001.zip › U87_Single.xlsx]

## Sheet: GR_TagBFP+RFP_U87_significant_K
cell_line	treatment	perturbation	replicate	time	concentration	cell_count	cell_count__ctrl	cell_count__time0
U87	ABEMACICLIB	0	1	72	0.001	475	423	93
U87	ABEMACICLIB	0	1	72	0.003162	383.25	423	93
U87	ABEMACICLIB	0	1	72	0.01	284	423	93
U87	ABEMACICLIB	0	1	72	0.03162	229.75	423	93
U87	ABEMACICLIB	0	1	72	0.1	166.75	423	93
U87	ABEMACICLIB	0	1	72	0.3162	114.25	423	93
U87	ABEMACICLIB	0	1	72	1	110	423	93
U87	ABEMACICLIB	0	1	72	3.162	113	423	93
U87	ABEMACICLIB	0	1	72	10	56.5	423	93
U87	ABEMACICLIB	0	2	72	0.001	396	465	93
U87	ABEMACICLIB	0	2	72	0.003162	390.5	465	93
U87	ABEMACICLIB	0	2	72	0.01	277.8	465	93
U87	ABEMACICLIB	0	2	72	0.03162	224.25	465	93
U87	ABEMACICLIB	0	2	72	0.1	154	465	93
U87	ABEMACICLIB	0	2	72	0.3162	118.5	465	93
U87	ABEMACICLIB	0	2	72	1	120.75	465	93
U87	ABEMACICLIB	0	2	72	3.162	134.25	465	93
U87	ABEMACICLIB	0	2	72	10	76.5	465	93
U87	ABEMACICLIB	0	3	72	0.001	368	395	93
U87	ABEMACICLIB	0	3	72	0.003162	336.25	395	93
U87	ABEMACICLIB	0	3	72	0.01	287.8	395	93
U87	ABEMACICLIB	0	3	72	0.03162	228.75	395	93
U87	ABEMACICLIB	0	3	72	0.1	161.25	395	93
U87	ABEMACICLIB	0	3	72	0.3162	149.25	395	93
U87	ABEMACICLIB	0	3	72	1	120.5	395	93
U87	ABEMACICLIB	0	3	72	3.162	137	395	93
U87	ABEMACICLIB	0	3	72	10	73.75	395	93
U87	ABEMACICLIB	0	4	72	0.001	480.75	517.75	93
U87	ABEMACICLIB	0	4	72	0.003162	480	517.75	93
U87	ABEMACICLIB	0	4	72	0.01	432.6	517.75	93
U87	ABEMACICLIB	0	4	72	0.03162	394.5	517.75	93
U87	ABEMACICLIB	0	4	72	0.1	237.75	517.75	93
U87	ABEMACICLIB	0	4	72	0.3162	198.75	517.75	93
U87	ABEMACICLIB	0	4	72	1	179.5	517.75	93
U87	ABEMACICLIB	0	4	72	3.162	196.75	517.75	93
U87	ABEMACICLIB	0	4	72	10	149.75	517.75	93
U87	ABEMACICLIB	0	5	72	0.001	407.75	465.5	93
U87	ABEMACICLIB	0	5	72	0.003162	383.75	465.5	93
U87	ABEMACICLIB	0	5	72	0.01	403.8	465.5	93
U87	ABEMACICLIB	0	5	72	0.03162	322.25	465.5	93
U87	ABEMACICLIB	0	5	72	0.1	214	465.5	93
U87	ABEMACICLIB	0	5	72	0.3162	161.5	465.5	93
U87	ABEMACICLIB	0	5	72	1	145.25	465.5	93
U87	ABEMACICLIB	0	5	72	3.162	145.25	465.5	93
U87	ABEMACICLIB	0	5	72	10	24	465.5	93
U87	ABEMACICLIB	0	6	72	0.001	401.25	462.75	93
U87	ABEMACICLIB	0	6	72	0.003162	330.5	462.75	93
U87	ABEMACICLIB	0	6	72	0.01	361.8	462.75	93
U87	ABEMACICLIB	0	6	72	0.03162	283.25	462.75	93
U87	ABEMACICLIB	0	6	72	0.1	177.25	462.75	93
U87	ABEMACICLIB	0	6	72	0.3162	124.75	462.75	93
U87	ABEMACICLIB	0	6	72	1	137.5	462.75	93
U87	ABEMACICLIB	0	6	72	3.162	156	462.75	93
U87	ABEMACICLIB	0	6	72	10	2.5	462.75	93
U87	PD0325901	0	1	72	0.001	488	538.5	93
U87	PD0325901	0	1	72	0.003162	461.75	538.5	93
U87	PD0325901	0	1	72	0.01	456	538.5	93
U87	PD0325901	0	1	72	0.03162	364.25	538.5	93
U87	PD0325901	0	1	72	0.1	349.25	538.5	93
U87	PD0325901	0	1	72	0.3162	243.25	538.5	93
U87	PD0325901	0	1	72	1	176.75	538.5	93
U87	PD0325901	0	1	72	3.162	160.25	538.5	93
U87	PD0325901	0	1	72	10	157.25	538.5	93
U87	PD0325901	0	2	72	0.001	553.5	663.25	93
U87	PD0325901	0	2	72	0.003162	489.5	663.25	93
U87	PD0325901	0	2	72	0.01	498.2	663.25	93
U87	PD0325901	0	2	72	0.03162	478.75	663.25	93
U87	PD0325901	0	2	72	0.1	407.25	663.25	93
U87	PD0325901	0	2	72	0.3162	293.5	663.25	93
U87	PD0325901	0	2	72	1	198.75	663.25	93
U87	PD0325901	0	2	72	3.162	164.25	663.25	93
U87	PD0325901	0	2	72	10	134.75	663.25	93
U87	PD0325901	0	3	72	0.001	523.5	538.25	93
U87	PD0325901	0	3	72	0.003162	512.25	538.25	93
U87	PD0325901	0	3	72	0.01	461.4	538.25	93
U87	PD0325901	0	3	72	0.03162	375.5	538.25	93
U87	PD0325901	0	3	72	0.1	400	538.25	93
U87	PD0325901	0	3	72	0.3162	242.25	538.25	93
U87	PD0325901	0	3	72	1	204.75	538.25	93
U87	PD0325901	0	3	72	3.162	160.5	538.25	93
U87	PD0325901	0	3	72	10	147.75	538.25	93
U87	PD0325901	0	4	72	0.001	637.25	670.5	93
U87	PD0325901	0	4	72	0.003162	679	670.5	93
U87	PD0325901	0	4	72	0.01	496.2	670.5	93
U87	PD0325901	0	4	72	0.03162	509.25	670.5	93
U87	PD0325901	0	4	72	0.1	391.25	670.5	93
U87	PD0325901	0	4	72	0.3162	229.25	670.5	93
U87	PD0325901	0	4	72	1	153	670.5	93
U87	PD0325901	0	4	72	3.162	120.75	670.5	93
U87	PD0325901	0	4	72	10	80.75	670.5	93
U87	PD0325901	0	5	72	0.001	518.5	625.25	93
U87	PD0325901	0	5	72	0.003162	612	625.25	93
U87	PD0325901	0	5	72	0.01	486.8	625.25	93
U87	PD0325901	0	5	72	0.03162	356	625.25	93
U87	PD0325901	0	5	72	0.1	370.5	625.25	93
U87	PD0325901	0	5	72	0.3162	231.75	625.25	93
U87	PD0325901	0	5	72	1	165.25	625.25	93
U87	PD0325901	0	5	72	3.162	104	625.25	93
U87	PD0325901	0	5	72	10	97.5	625.25	93
U87	PD0325901	0	6	72	0.001	547	578.75	93
U87	PD0325901	0	6	72	0.003162	641.75	578.75	93
U87	PD0325901	0	6	72	0.01	515	578.75	93
U87	PD0325901	0	6	72	0.03162	406	578.75	93
U87	PD0325901	0	6	72	0.1	367.75	578.75	93
U87	PD0325901	0	6	72	0.3162	234.5	578.75	93
U87	PD0325901	0	6	72	1	144	578.75	93
U87	PD0325901	0	6	72	3.162	99	578.75	93
U87	PD0325901	0	6	72	10	77.75	578.75	93
U87	TAK-960	0	1	72	0.001	387	344.75	46.5
U87	TAK-960	0	1	72	0.003162	351	344.75	46.5
U87	TAK-960	0	1	72	0.01	162.8	344.75	46.5
U87	TAK-960	0	1	72	0.03162	108.25	344.75	46.5
U87	TAK-960	0	1	72	0.1	60	344.75	46.5
U87	TAK-960	0	1	72	0.3162	77	344.75	46.5
U87	TAK-960	0	1	72	1	42.25	344.75	46.5
U87	TAK-960	0	1	72	3.162	47.5	344.75	46.5
U87	TAK-960	0	1	72	10	44	344.75	46.5
U87	TAK-960	0	2	72	0.001	397.25	413.25	46.5
U87	TAK-960	0	2	72	0.003162	352	413.25	46.5
U87	TAK-960	0	2	72	0.01	189	413.25	46.5
U87	TAK-960	0	2	72	0.03162	126.25	413.25	46.5
U87	TAK-960	0	2	72	0.1	23.5	413.25	46.5
U87	TAK-960	0	2	72	0.3162	32.75	413.25	46.5
U87	TAK-960	0	2	72	1	39	413.25	46.5
U87	TAK-960	0	2	72	3.162	39.25	413.25	46.5
U87	TAK-960	0	2	72	10	33	413.25	46.5
U87	TAK-960	0	3	72	0.001	260.75	339.25	46.5
U87	TAK-960	0	3	72	0.003162	295.5	339.25	46.5
U87	TAK-960	0	3	72	0.01	140.6	339.25	46.5
U87	TAK-960	0	3	72	0.03162	84	339.25	46.5
U87	TAK-960	0	3	72	0.1	31	339.25	46.5
U87	TAK-960	0	3	72	0.3162	37.5	339.25	46.5
U87	TAK-960	0	3	72	1	25.25	339.25	46.5
U87	TAK-960	0	3	72	3.162	24.5	339.25	46.5
U87	TAK-960	0	3	72	10	18	339.25	46.5
U87	TAK-960	0	4	72	0.001	566	513.25	93
U87	TAK-960	0	4	72	0.003162	497	513.25	93
U87	TAK-960	0	4	72	0.01	253.6	513.25	93
U87	TAK-960	0	4	72	0.03162	163	513.25	93
U87	TAK-960	0	4	72	0.1	109.5	513.25	93
U87	TAK-960	0	4	72	0.3162	115.75	513.25	93
U87	TAK-960	0	4	72	1	111.75	513.25	93
U87	TAK-960	0	4	72	3.162	117	513.25	93
U87	TAK-960	0	4	72	10	146.25	513.25	93
U87	TAK-960	0	5	72	0.001	479.5	479.75	93
U87	TAK-960	0	5	72	0.003162	578.25	479.75	93
U87	TAK-960	0	5	72	0.01	294	479.75	93
U87	TAK-960	0	5	72	0.03162	160	479.75	93
U87	TAK-960	0	5	72	0.1	80.25	479.75	93
U87	TAK-960	0	5	72	0.3162	88.25	479.75	93
U87	TAK-960	0	5	72	1	131.5	479.75	93
U87	TAK-960	0	5	72	3.162	124	479.75	93
U87	TAK-960	0	5	72	10	132	479.75	93
U87	TAK-960	0	6	72	0.001	494	447.5	93
U87	TAK-960	0	6	72	0.003162	521	447.5	93
U87	TAK-960	0	6	72	0.01	309.6	447.5	93
U87	TAK-960	0	6	72	0.03162	146	447.5	93
U87	TAK-960	0	6	72	0.1	133	447.5	93
U87	TAK-960	0	6	72	0.3162	118	447.5	93
U87	TAK-960	0	6	72	1	111.75	447.5	93
U87	TAK-960	0	6	72	3.162	124.5	447.5	93
U87	TAK-960	0	6	72	10	138.5	447.5	93
